# Supplementary material for: Rapalink-1 reveals TOR-dependent genes and an agmatinergic axis-based metabolic feedback regulating TOR activity and lifespan in fission yeast
Source: Commun Biol. 2025 Sep 29;8:1364. doi: 10.1038/s42003-025-08731-3 (PMC12479844; doi:10.1038/s42003-025-08731-3)
Supplement: Supplementary file 4 — Supplementary Data 1 [file 42003_2025_8731_MOESM4_ESM.xlsx]

## Sheet: Fig.1A
YES	control		raoamycin		rapalink
	Total cells	septated cells	Total	Septated	Total	Septated
T0	100	24
	100	22
T30	100	26	100	41	100	32
	100	26	100	49	100	33
T60	100	22	100	32	100	27
	100	29	100	28	100	22
T90	100	18	100	15	100	23
	100	21	100	19	100	20
T120	100	25	100	26	100	28
	100	19	100	23	100	25

## Sheet: Fig.1B
EMM	control		rapamycin		rapalink
	Total cells	septated cells	Total	Septated	Total	Septated
T0	100	16
	100	18
T30	100	19	100	46	100	28
	100	21	100	42	100	30
T60	100	13	100	16	100	27
	100	12	100	21	100	25
T90	100	21	100	11	100	16
	100	18	100	11	100	21
T120	100	14	100	14	100	35
	100	18	100	15	100	29

## Sheet: Fig.1C
YES T0		YWTC-T30		YWTC-T60		YWTC-T90		YWTC-T120			YWTRM-T30		WTRM-T60		WTRM-T90		WTRM-T120			WTRL-T30		WTRL-T60		WTRL-T90		WTRL-T120
1	15.187	1	11.84	1	13.589	1	14.163	1	13.38		1	11.438	1	13.365	1	11.786	1	12.06		2.212	13.766	1	12.918	1	14.246	1	12.878
2	13.323	2	10.46	2	12.246	2	14.442	2	14.969		2	13.123	2	12.827	2	10.953	2	12.142		2.112	13.164	2	12.67	2	13.899	2	13.511
3	15.013	3	10.643	3	14.279	3	15.186	3	15.537		3	14.091	3	12.34	3	12.283	3	13.64		2.062	12.768	3	13.907	3	14.155	3	13.622
4	14.193	4	12.976	4	13.034	4	15.093	4	12.53		4	12.184	4	13.037	4	12.275	4	13.922		2.313	14.433	4	13.103	4	12.497	4	14.051
5	14.738	5	16.215	5	15.701	5	11.722	5	11.526		5	12.333	5	10.801	5	11.319	5	12.922		1.861	11.584	5	11.782	5	12.513	5	13.119
6	16.275	6	14.176	6	13.708	6	12.089	6	11.248		6	13.802	6	12.357	6	12.922	6	11.487		2.212	13.795	6	11.887	6	13.038	6	13.092
7	12.602	7	13.622	7	13.037	7	13.816	7	14.2		7	12.23	7	10.325	7	13.492	7	10.424		1.961	12.246	7	13.141	7	12.586	7	13.195
8	14.856	8	13.799	8	12.748	8	13.298	8	15.384		8	15.176	8	13.062	8	12.222	8	13.06		2.087	13.034	8	12.906	8	10.982	8	11.942
9	14.298	9	15.694	9	11.566	9	13.559	9	14.129		9	14.019	9	12.241	9	16.369	9	11.164		2.137	13.323	9	11.738	9	13.695	9	13.164
10	16.385	10	14.2	10	14.845	10	13.323	10	10.921		10	12.977	10	12.446	10	12.538	10	11.434		1.986	12.404	10	12.128	10	12.349	10	14.33
11	13.327	11	12.859	11	14.663	11	11.977	11	13.037		11	14.908	11	11.798	11	12.722	11	11.369		1.785	11.104	11	11.63	11	13.458	11	14.116
12	14.493	12	12.315	12	13.238	12	13.368	12	11.997		12	11.566	12	12.784	12	12.722	12	12.545		1.961	12.138	12	12.384	12	11.964	12	14.494
13	14.749	13	11.613	13	12.784	13	13.075	13	14.255		13	13.809	13	9.413	13	12.887	13	12.308		2.414	15.077	13	13.899	13	14.516	13	14.018
14	15.828	14	13.91	14	12.887	14	14.801	14	14.467		14	13.511	14	11.967	14	12.076	14	10.542		2.112	13.19	14	13.098	14	11.434	14	13.578
15	13.863	15	14.892	15	12.694	15	12.005	15	14.643		15	12.005	15	10.388	15	12.433	15	10.997		1.986	12.335	15	11.734	15	14.222	15	13.267
16	15.997	16	12.808	16	13.816	16	14.711	16	12.98		16	12.335	16	11.262	16	12.138	16	11.919		2.112	13.157	16	13.329	16	11.579	16	13.986
17	14.99	17	12.226	17	13.651	17	12.226	17	14.869		17	12.497	17	10.46	17	10.783	17	12.213		2.187	13.656	17	12.918	17	13.075	17	12.698
18	12.43	18	12.514	18	13.149	18	12.722	18	12.59		18	11.614	18	11.939	18	12.155	18	10.783		2.363	14.711	18	14.589	18	12.433	18	11.919
19	16.093	19	12.463	19	13.549	19	13.618	19	14.437		19	12.341	19	11.614	19	8.692	19	11.93		2.087	12.936	19	13.604	19	13.298	19	13.309
20	17.126	20	14.463	20	14.243	20	13.195	20	13.229		20	9.049	20	11.232	20	11.887	20	11.422		1.961	12.185	20	12.213	20	8.372	20	12.721
21	14.762	21	13.247	21	13.098	21	13.454	21	12.204		21	10.741	21	11.738	21	13.244	21	11.96		1.835	11.369	21	14.358	21	13.069	21	13.018
22	14.531	22	15.147	22	14.651	22	13.589	22	14.959		22	11.544	22	11.329	22	11.391	22	11.868		1.835	11.475	22	12.563	22	12.626	22	13.383
23	12.051	23	11.699	23	13.484	23	13.758	23	14.692		23	10.764	23	12.204	23	13.037	23	11.766		2.263	14.041	23	13.708	23	11.921	23	13.63
24	14.926	24	12.918	24	13.886	24	10.922	24	14.075		24	11.289	24	11.488	24	16.808	24	11.172		1.936	12.043	24	14.129	24	10.144	24	13.899
25	14.765	25	11.48	25	11.904	25	11.738	25	13.87		25	13.332	25	11.613	25	13.604	25	12.493		2.288	14.309	25	12.373	25	13.006	25	12.768
26	13.711	26	13.659	26	13.994	26	17.885	26	20.516		26	11.926	26	10.912	26	11.313	26	11.576		2.388	14.869	26	14.491	26	12.789	26	13.589
27	14.802	27	13.893	27	13.399	27	13.846	27	12.352		27	10.862	27	11.46	27	11.738	27	10.453		1.911	11.834	27	13.198	27	13.198	27	12.984
28	12.352	28	12.936	28	14.959	28	11.849	28	14.055		28	12.437	28	12.076	28	11.695	28	11.351		2.087	13.048	28	12.566	28	14.19	28	12.384
29	15.69	29	12.2	29	13.515	29	12.847	29	13.883		29	15.007	29	10.233	29	11.964	29	12.209		2.112	13.141	29	12.526	29	12.482	29	13.06
30	15.002	30	13.556	30	15.238	30	14.182	30	14.187		30	13.422	30	12.055	30	11.734	30	11.631		2.037	12.626	30	13.478	30	13.256	30	12.689
31	14.76	31	12.315	31	14.66	31	14.414	31	14.169		31	12.246	31	11.488	31	10.99	31	10.876		2.162	13.403	31	11.997	31	12.944	31	11.734
32	13.992	32	14.522	32	12.2	32	12.204	32	13.926		32	12.458	32	12.308	32	10.643	32	11.985		1.861	11.53	32	11.863	32	12.637	32	13.062
33	13.41	33	12.339	33	14.756	33	12.349	33	14.692		33	13.354	33	12.929	33	12.315	33	10.698		2.037	12.625	33	13.161	33	12.563	33	11.285
34	14.749	34	14.619	34	14.327	34	13.929	34	12.938		34	11.67	34	10.481	34	12.59	34	11.077		2.062	12.878	34	13.828	34	13.353	34	13.492
35	14.438	35	16.541	35	13.7	35	13.733	35	12.43		35	11.887	35	12.055	35	11.988	35	11.077		2.137	13.323	35	13.478	35	13.399	35	9.645
36	15.879	36	11.967	36	14.03	36	13.589	36	16.049		36	11.592	36	12.138	36	11.954	36	12.2		2.288	14.31	36	14.026	36	12.67	36	12.397
37	14.926	37	13.922	37	12.275	37	12.409	37	13.745		37	12.226	37	12.034	37	10.542	37	11.887		1.76	10.921	37	13.347	37	12.589	37	11.614
38	14.214	38	12.47	38	17.952	38	14.184	38	12.614		38	12.545	38	12.844	38	11.298	38	10.949		1.911	11.904	38	13.686	38	12.246	38	13.141
39	13.444	39	16.31	39	13.861	39	13.67	39	13.332		39	13.014	39	11.669	39	12.509	39	11.031		2.037	12.625	39	13.846	39	12.397	39	13.414
40	14.896	40	13.018	40	13.777	40	13.853	40	13.334		40	13.323	40	12.563	40	13.492	40	11.46		2.062	12.808	40	14.608	40	10.912	40	11.837
41	16.029	41	12.693	41	13.809	41	12.493	41	13.458		41	14.358	41	13.659	41	12.685	41	12.184		1.911	11.909	41	13.383	41	12.287	41	14.169
42	13.41	42	12.906	42	13.484	42	13.574	42	12.843		42	12.237	42	11.434	42	12.117	42	12.878		2.238	13.957	42	13.809	42	12.808	42	12.748
43	16.128	43	16.23	43	13.403	43	12.481	43	15.4		43	13.198	43	12.055	43	19.096	43	11.904		2.087	13.064	43	14.113	43	13.634	43	14.526
44	15.129	44	13.537	44	12.977	44	13.279	44	14.387		44	12.878	44	13.559	44	12.117	44	11.942		2.162	13.467	44	12.781	44	12.781	44	12.21
45	15.947	45	13.604	45	13.187	45	12.698	45	13.799		45	13.399	45	12.545	45	11.863	45	12.315		2.087	12.94	45	10.192	45	11.63	45	11.734
46	12.51	46	13.943	46	12.906	46	13.244	46	14.211		46	11.614	46	11.874	46	12.887	46	12.117		1.961	12.271	46	13.19	46	13.511	46	11.846
47	15.021	47	14.777	47	15.304	47	12.138	47	16.127		47	12.197	47	10.782	47	12.275	47	10.824		2.162	13.471	47	12.976	47	12.557	47	13.002
48	14.141	48	13.922	48	15.588	48	12.138	48	14.588		48	12.894	48	10.028	48	12.85	48	10.581		2.112	13.141	48	11.683	48	13.141	48	13.615
49	12.777	49	13.38	49	13.399	49	12.629	49	13.9		49	11.303	49	13.164	49	13.006	49	9.846		2.137	13.312	49	12.781	49	13.075	49	17.011
50	12.32	50	13.9	50	15.076	50	11.954	50	13.462		50	11.782	50	10.847	50	11.643	50	11.369		1.986	12.315	50	11.661	50	12.368	50	10.741
	14.5296		13.4268		13.7645		13.2684		13.8905			12.5301		11.8244		12.4008		11.6792			12.9187		12.9875		12.6899		13.0327

## Sheet: Fig.1D
EWTC-T0		EWTC-T30		EWTC-T60		EWTC-T90		EWTC-T120			EWTRM-T30		EWTRM-T60		WTRM-T90		WTRM-T120			WTRL-T30		WTRL-T60		WTRL-T90		WTRL-T120
1	16.748	1	15.701	1	15.069	1	17.962	1	15.053		1	13.13	1	12.138	1	14.293	1	14.827		1	15.668	1	14.756	1	13.795	1	11.063
2	17.125	2	16.166	2	15.401	2	15.225	2	15.955		2	11.802	2	13.023	2	14.293	2	16.174		2	16.464	2	13.91	2	13.338	2	17.672
3	16.535	3	14.358	3	15.935	3	16.545	3	16.47		3	12.49	3	10.99	3	14.302	3	13.63		3	14.747	3	15.749	3	12.781	3	13.986
4	16.892	4	13.733	4	15.54	4	16.388	4	16.224		4	12.102	4	12.308	4	14.908	4	13.721		4	14.933	4	16.579	4	10.542	4	16.332
5	17.614	5	18.079	5	15.568	5	16.224	5	14.841		5	11.799	5	13.217	5	14.5	5	13.852		5	12.847	5	16.703	5	13.473	5	10.192
6	18.232	6	14.691	6	15.487	6	15.508	6	16.601		6	14.395	6	13.198	6	14.537	6	13.659		6	16.561	6	15.978	6	10.951	6	14.285
7	17.078	7	14.793	7	17.283	7	17.514	7	15.344		7	15.283	7	13.365	7	12.721	7	13.745		7	16.455	7	15.017	7	14.651	7	13.281
8	14.854	8	17.943	8	18.3	8	15.083	8	15.8		8	12.852	8	13.403	8	14.959	8	12.469		8	17.75	8	17.732	8	14.143	8	14.169
9	17.476	9	14.983	9	16.942	9	15.742	9	16.814		9	12.335	9	13.925	9	12.784	9	13.67		9	16.235	9	16.537	9	13.092	9	10.731
10	20.674	10	17.301	10	15.85	10	17.066	10	15.971		10	12.147	10	11.833	10	12.67	10	13.925		10	17.632	10	16.018	10	13.149	10	13.493
11	16.546	11	14.709	11	14.959	11	16.304	11	15.039		11	12.102	11	11.346	11	12.312	11	14.747		11	14.742	11	18.408	11	13.954	11	15.255
12	17.069	12	15.552	12	17.784	12	18.068	12	15.465		12	14.116	12	12.698	12	14.632	12	14.467		12	15.5	12	14.222	12	12.222	12	14.338
13	16.39	13	16.615	13	16.546	13	16.615	13	14.912		13	12.433	13	12.837	13	14.602	13	15.093		13	17.253	13	16.145	13	14.783	13	14.516
14	16.841	14	14.537	14	16.011	14	15.137	14	16.186		14	13.343	14	14.875	14	12.538	14	15.617		14	16.757	14	15.859	14	13.29	14	16.852
15	15.327	15	14.935	15	15.576	15	16.011	15	13.484		15	13.454	15	12.138	15	12.352	15	14		15	13.399	15	15.275	15	14.495	15	16.065
16	17.128	16	13.768	16	15.525	16	15.384	16	15.643		16	11.773	16	12.135	16	13.334	16	13.482		16	14.747	16	14.827	16	10.698	16	16.223
17	16.111	17	16.081	17	15.701	17	15.682	17	12.629		17	11.887	17	14.591	17	14.083	17	14.495		17	15.394	17	15.722	17	11.782	17	14.169
18	17.022	18	16.049	18	14.516	18	16.676	18	13.692		18	12.184	18	13.589	18	13.714	18	14.169		18	16.37	18	15.549	18	13.471	18	13.67
19	17.943	19	15.698	19	16.071	19	15.6	19	14.793		19	17.268	19	12.859	19	13.141	19	14.485		19	16.267	19	15.183	19	15.71	19	15.701
20	17.011	20	16.267	20	13.827	20	15.668	20	15.381		20	15.384	20	12.694	20	12.941	20	14.756		20	16.077	20	16.383	20	12.368	20	14.094
21	15.478	21	15.694	21	15.255	21	15.799	21	16.814		21	13.968	21	12.094	21	15.381	21	14.182		21	15.856	21	18.41	21	10.118	21	16.769
22	15.959	22	15.704	22	16.931	22	17.04	22	15.901		22	17.491	22	10.782	22	13.828	22	14.309		22	14.492	22	13.696	22	11.695	22	16.027
23	17.697	23	15.129	23	14.324	23	18.246	23	15.229		23	14.143	23	10.782	23	12.051	23	13.238		23	16.931	23	13.994	23	15.147	23	13.353
24	16.351	24	15.946	24	18.406	24	15.11	24	16.045		24	14.821	24	12.184	24	12.563	24	15.331		24	15.749	24	16.127	24	14.905	24	13.462
25	16.468	25	16.541	25	18.202	25	14.935	25	14.271		25	14.2	25	12.843	25	13.454	25	13.069		25	16.111	25	16.371	25	12.85	25	12.335
26	16.161	26	14.619	26	16.081	26	16.676	26	15.325		26	17.151	26	11.802	26	14.591	26	14.2		26	15.62	26	17.773	26	12.909	26	14.558
27	16.333	27	15.745	27	17.674	27	14.973	27	15.952		27	15.394	27	11.654	27	12.879	27	12.446		27	15.62	27	16.697	27	16.201	27	15.02
28	16.17	28	14.986	28	15.828	28	15.487	28	15.276		28	13.176	28	13.103	28	12.051	28	14.763		28	13.319	28	13.962	28	13.615	28	13.986
29	17.166	29	14.255	29	15.745	29	16.639	29	13.548		29	15.672	29	11.798	29	15.968	29	15.036		29	19.993	29	16.17	29	12.685	29	14.229
30	16.852	30	16.018	30	16.369	30	16.518	30	16.381		30	15.036	30	11.777	30	13.482	30	15.892		30	16.245	30	17.306	30	13.899	30	14.516
31	17.626	31	15.77	31	16.872	31	17.327	31	14.358		31	14.293	31	11.904			31	14.589		31	15.813	31	12.486	31	13.932	31	9.006
32	14.686	32	17.451	32	15.447	32	17.172	32	14.76		32	13.156	32	12.721			32	15.039		32	13.922	32	16.307	32	15.107	32	10.153
33	17.166	33	15.665	33	15.285	33	16.679	33	14.946		33	16.615	33	11.785			33	13.462		33	14.821	33	16.752	33	15.813	33	11.104
34	15.745	34	15.083	34	16.882	34	16.3	34	16.482		34	13.899	34	13.08			34	15.749		34	12.49	34	16.173	34	14.169	34	11.772
35	16.594	35	17.742	35	16.152	35	15.462	35	15.043		35	14.715	35	14.358			35	13.662		35	15.186	35	16.027	35	13.899	35	14.051
36	16.208	36	14.075	36	17.422	36	16.17	36	13.549		36	16.904	36	12.736			36	14.018		36	15.394	36	14.576	36	15.183	36	14.908
37	14.849	37	14.222	37	13.679	37	15.093	37	15.859		37	15.318	37	10.838			37	13.968		37	12.666	37	16.648	37	14.464	37	10.793
38	15.229	38	15.748	38	18.576	38	14.963	38	15.907		38	16.814	38	11.997			38	15.066		38	14.442	38	16.276	38	12.71	38	12.757
39	15.756	39	15.955	39	16.751	39	16.045	39	15.153		39	18.491	39	13.567			39	14.608		39	13.642	39	16.077	39	13.589	39	9.235
40	15.462	40	16.664	40	14.537	40	14.577	40	15.097		40	15.983	40	11.786			40	14.747		40	14.75	40	15.762	40	11.544	40	14.523
		41	14.811	41	17.504	41	15.637	41	14.293		41	13.383	41	12.094			41	14.474		41	14.76	41	17.906	41	12.482	41	9.924
		42	17.104	42	13.471	42	14.912	42	14.643		42	13.679	42	11.772			42	15.327		42	14.485	42	13.957	42	15.093	42	12.102
		43	17.301	43	14.923	43	16.642	43	14.242		43	11.141	43	11.427			43	13.768		43	13.229	43	14.327	43	11.491	43	9.044
		44	17.649	44	14.896	44	15.107	44	14.606		44	13.766	44	12.241			44	15.462		44	14.037	44	15.971	44	15.482	44	15.183
		45	15.832	45	17.037	45	17.759	45	16.325		45	18.882	45	14.123			45	14.2		45	14.553	45	15.961	45	14.891	45	14.409
		46	13.809	46	16.668	46	17.199	46	14.908		46	13.852	46	13.493			46	15.396		46	14.069			46	14.908	46	14.869
		47	15.615	47	15.066	47	15.93	47	15.762		47	13.994	47	11.961			47	14.043		47	14.485			47	15.077	47	14.155
		48	16.497	48	15.77	48	16.224	48	15.433		48	16.603	48	11.738			48	15.403		48	14.246			48	14.516	48	10.33
		49	14.763	49	16.043	49	14.464	49	16.82		49	14.66	49	13.139			49	14.516		49	11.705			49	14.908	49	13.788
		50	13.404	50	17.172	50	16.697	50	13.828		50	16.698	50	10.773			50	14.253		50	15.235			50	12.938	50	15.498
	16.6143		15.6351		16.0572		16.1237		15.2611			14.3235		12.4703		13.6621		14.384			15.1933		15.8281		13.5782		13.5589

## Sheet: Fig.1H-J
Day	WTC	WT+Rapamycin (100nM)			Day	WTC	WT+Rapalink-1(100nM)			Day	fkh1Δ	fhk1Δ + Rapalink-1(100nM)	rapamycin
0	100	100			0	100	100			0	100	100	100
1	21.1055	99.8235			1	21.1055	98.9471			1	14	22.0294	29
2	1.80316	45.187			2	1.80316	38.8885			2	0	0.0734214	0
3	0.263137	26.6161			3	0.263137	18.4434
4	0.0657843	13.2508			4	0.0657843	5.80541
5		7.53419			5		1.72502
6		3.65851			6		0.575097
7		1.33575
8		0.481032

## Sheet: Fig.3G
		Rapalink-1	Control	DCt											Fold change
agm1a		18.24	19.77	1.53		1.55426	1.4459	0.0986654	2.93683	2.72861	0.18865			Agm1	2.72861	0.18865
agm1b		18.12	19.46	1.34		1.36125			2.56907					Agm2	2.5709	0.119286
agm1c		18.31	19.71	1.4		1.4222			2.67994					Agm3	2.87054	0.558769
agm2a		18.15	19.48	1.33		1.35109	1.36125	0.0666141	2.55105	2.5709	0.119286
agm2b		18.06	19.34	1.28		1.3003			2.46279
agm2c		18.23	19.64	1.41		1.43236			2.69887
agm3a		16.29	17.52	1.23		1.2495	1.50347	0.276529	2.3776	2.87054	0.558769
agm3b		16.29	17.73	1.44		1.46283			2.75649
agm3c		16.53	18.3	1.77		1.79807			3.47754
atb2a		16.3	16.06	0.985276	0.984391
atb2c		16.37	16.1	0.983506

## Sheet: Fig.3H-K
Day	WTC	agm1	agm2	agm3	agm1/agm3
0	100	100	100	100	100
1	21.1055	2.38465	0.653347	1.22131	0.451557
2	1.80316	0.18045	0.157676	0.0829187	0.0353107
3	0.263137	0.0408497
4	0.0657843

## Sheet: Fig.4D-M
Day	WTC	WT+Agmatine(15mM)			Day	WTC	WT+Putrescine(25mM)
0	100	100			0	100	100
1	21.1055	90.469			1	21.1055	94.9555
2	1.80316	70.5147			2	1.80316	29.5519
3	0.263137	54.0895			3	0.263137	3.13569
4	0.0657843	18.8495			4	0.0657843	0.278708
5		1.13691
6		0.321914
Day	agm1	agm1+Agmatine(15mM)			Day	agm1	agm1+Putrescine(25mM)
0	100	100			0	100	100
2	0.134981	91.4503			1	4.26835	85.5954
3	0.0308333	54.5621			2	0.134981	15.1967
4		25.4774			3	0.0308333	2.78656
5		4.34425			4		0.179304
6		0.576507			5		0.0420875
7		0.128363
Day	agm2	agm2+Agmatine(15mM)			Day	agm2	agm2+Putrescine(25mM)
0	100	100			0	100	100
1	2.06744	83.8482			1	2.06744	74.2206
2	0.21	71.5324			2	0.21	12.0034
3		32.6038			3		1.10121
4		12.1864			4		0.223152
5		2.38712
6		0.735474
Day	agm3 avg	agm3+Agmatine(15mM)			Day	agm3 avg	agm3+Putrescine(25mM)
0	100	100			0	100	100
1	3.16483	91.45			1	3.16483	80.2548
2	0.126	71.4262			2	0.126	14.973
3		44.4329			3		5.36405
4		27.5172			4		0.520697
5		7.09154			5
6		0.779267
7		0.180313
Day	agm1/3	agm1/3+Agmatine(15mM)			Day	agm1/3	agm1/3+Putrescine(25mM)
0	100	100			0	100	100
1	0.451557	80.2504			1	0.451557	82.8336
2	0.0353107	53.5581			2	0.0353107	15.2985
3		37.2496			3		4.26271
4		17.6561			4		0.0841751
6		5.30772			5		0
7		0.272394

## Sheet: Fig.5H
Day	WTC	agm1d	agm1d/tco89d	tco89
0	100	100	100	100
1	21.1055	4.26835	0.0437867	72.538
2	1.80316	0.134981		39.382
3	0.263137	0.0308333		17.702
4	0.0657843			12.23
5				6.304
6				2.832
7				0.25

## Sheet: Fig.S2A-D
Days	Atg2	Atg2 R		Days	Atg8	Atg8 R		Days	Atg12	Atg12 R		Days	Atg22	Atg22 R
0	100	100		0	100	100		0	100	100		0	100	100
2	2.08333	74.1186		2	0	50		2	0	63.3929		2	3.22068	80.4855
3	0	35.2604		3	0	32.8125		3	0	28.0134		3	0	43.6412
5		0.15625		5		11.7188		5		14.5647		5		48.0058
6				6		1.5625		6		2.00893		6		40.4705
7				7				7		0.770089		7		22.7516
8				8				8				8		12.9591

[truncated: 2 more sheets: Fig.S4A-C, Raw colony counts combined]
