# Supplementary material for: Rapalink-1 reveals TOR-dependent genes and an agmatinergic axis-based metabolic feedback regulating TOR activity and lifespan in fission yeast
Source: Commun Biol. 2025 Sep 29;8:1364. doi: 10.1038/s42003-025-08731-3 (PMC12479844; doi:10.1038/s42003-025-08731-3)
Supplement: Supplementary file 5 — Supplementary Data 2 [file 42003_2025_8731_MOESM5_ESM.xlsx]

## Sheet: Table 1
Supplementary Data 2
List of rapalink-1 sensitive (<0.75, representing 25% smaller colony compared to untreated control) and resistant (>1.25, 25% larger colony compared to untreated control) mutant strains.rapalink-1 sensitive (<0.75) and resistant (>1.25) strains
Systematic ID	Gene name	Fitness value
SPAC1071.06	arp9	0.000732267
SPAC1D4.11c	lkh1	0.00161118
SPAC15E1.03	rpl42	0.00415334
SPCC126.04c	sgf73	0.0053185
SPBC577.02	rpl3801	0.00546641
SPAC1556.05c	cgr1	0.00633177
SPBC405.07	rpl3602	0.00633244
SPBC16A3.07c	nrm1	0.0127062
SPAC26A3.04	rpl2002	0.0145576
SPAC57A7.12	ssz1	0.0155783
SPAC1093.01	ppr5	0.0201167
SPAC328.02	dbl4	0.0203185
SPAC1039.08		0.0242485
SPAC9G1.03c	rpl3001	0.0255661
SPAC4G8.13c	prz1	0.0275471
SPBC1347.02	ani1	0.0290056
SPAC4G9.16c	rpl901	0.0343263
SPAC11G7.02	pub1	0.0352927
SPAC3F10.16c		0.0365119
SPAC1F12.10c		0.0401635
SPBC16C6.11	rpl3201	0.0459328
SPAC1952.03	otu2	0.0487512
SPAC3A12.13c	tif310	0.0514236
SPAPB17E12.05	rpl3703	0.0567038
SPBC56F2.08c	puf1	0.0574085
SPAC23H4.17c	srb10	0.0583546
SPAC3F10.17	ltv1	0.0611925
SPAC22E12.18		0.0731764
SPBC947.02	apl2	0.0819208
SPAC10F6.13c	caa1	0.0876158
SPCPJ732.01	vps5	0.0890209
SPBC83.13	yhm2	0.0895494
SPBC18H10.14	rps1601	0.0929076
SPBC11C11.07	rpl1801	0.111811
SPBC713.06	adl1	0.113445
SPBC1348.07		0.118965
SPBC29A3.18	cyt1	0.120877
SPAPB1E7.12	rps602	0.123358
SPAC3H5.12c	rpl501	0.124435
SPBC11C11.02	imp2	0.125562
SPAC630.14c	tup12	0.126392
SPBC16G5.15c	fkh2	0.127286
SPAPB1E7.02c	mcl1	0.130498
SPBPJ4664.01	dps1	0.132035
SPBC713.08	mim1	0.134519
SPBC13E7.04	atp16	0.135253
SPAC688.11	end4	0.139266
SPCP1E11.06	apl4	0.151423
SPCC320.04c	gem1	0.163686
SPCC162.12	tco89	0.170664
SPBC36.04	cys11	0.171029
SPBC1718.03	ker1	0.171514
SPBC56F2.11	met6	0.17157
SPBC19C7.02	ubr1	0.17208
SPAC3G9.03	rpl2301	0.179536
SPAC23E2.01	fep1	0.1848
SPBC106.17c	cys2	0.18651
SPBC409.19c	mtx1	0.188514
SPAC1486.01	sod2	0.189762
SPAC8C9.10c	rrp14	0.19321
SPAC4F10.05c	lip2	0.2055
SPCC74.05	rpl2702	0.20661
SPAC2C4.16c	rps801	0.207695
SPAC30D11.10	rad52	0.208632
SPAPB18E9.01	trm5	0.209362
SPAC23G3.03	sib2	0.22382
SPBC1D7.04	mlo3	0.226669
SPAC227.05	pfd4	0.230194
SPBC27B12.08	sip1	0.234482
SPBC3B9.13c	rpp102	0.235033
SPAC26F1.03	pda1	0.235867
SPAC4F8.03	sdo1	0.236722
SPBC29A10.13	atp7	0.238003
SPAC31A2.14	bun107	0.239515
SPBC685.07c	rpl2701	0.241401
SPCC1020.09	gnr1	0.24723
SPBC9B6.07	nop52	0.251313
SPBC106.10	pka1	0.251317
SPCC663.04	rpl39	0.260988
SPAC869.11	cat1	0.262828
SPAC4H3.07c	rdl2	0.262954
SPAC8E11.02c	rad24	0.263429
SPCC320.12	atp23	0.267225
SPBC119.06	sco1	0.268728
SPCP1E11.09c	rpp103	0.273439
SPCC4B3.17	cbp3	0.275427
SPBC16A3.17c		0.278716
SPBC2G5.06c	hmt2	0.280209
SPBC776.04	sec2302	0.280585
SPAC3H5.07	rpl702	0.282615
SPBC16C6.01c		0.286389
SPBC19G7.16	iws1	0.290698
SPBC83.12		0.2938
SPAC513.03	mfm2	0.297071
SPBC577.04	tho5	0.29726
SPBC725.10	tsp0	0.299513
SPAC22H10.11c	crf1	0.304155
SPCC584.01c	met10	0.30871
SPAC22F3.09c	res2	0.310327
SPBC16C6.03c	rsa1	0.313996
SPBC1703.12	ubp9	0.314088
SPCC1739.14	npp106	0.314128
SPAC22F3.08c	rok1	0.31488
SPBC1709.04c	cyp3	0.317204
SPAC167.07c	hul5	0.317253
SPAC1782.11	met14	0.318435
SPBC17G9.07	rps2402	0.320707
SPAC25G10.03	zip1	0.326676
SPCP1E11.10	dhm1	0.326867
SPAC30D11.13	hus5	0.330949
SPAC227.17c		0.332482
SPAC30C2.04	asc1	0.332765
SPAC4G8.11c	atp10	0.334598
SPAC25G10.06	rps2801	0.33522
SPBC2G2.13c	dcd1	0.335229
SPBC16G5.11c	bag101	0.337637
SPBC56F2.09c	arg5	0.339818
SPBC1652.02		0.340866
SPCC1183.04c	pet127	0.347207
SPBC21B10.13c	yox1	0.348148
SPBC1539.10	nop16	0.350041
SPBC2D10.07c	mmp1	0.355387
SPAC3C7.08c	elf1	0.357124
SPAC959.08	rpl2102	0.362009
SPBC3D6.08c	lsm1	0.36284
SPBC337.13c	gtr1	0.364778
SPBC25D12.06	mrh5	0.36509
SPAC1486.04c	alm1	0.368154
SPCC191.01		0.368221
SPAC29A4.09	rrp17	0.369122
SPAC1F5.10	fal1	0.371626
SPBC83.02c	rpl4302	0.372606
SPCC1682.14	rpl1902	0.37822
SPBC17G9.10	rpl1102	0.380515
SPAC8E11.05c		0.383832
SPCC1223.05c	rpl3702	0.38518
SPAC23A1.07	rnf170	0.386369
SPAC5D6.12	mtf2	0.389266
SPBC365.06	pmt3	0.392822
SPCC1259.01c	rps1802	0.394882
SPAC144.08	jac1	0.394957
SPBC1734.11	mas5	0.406397
SPBC15D4.06	naa30	0.407029
SPAC17H9.09c	ras1	0.407784
SPAC6G9.10c	sen1	0.408113
SPAC8C9.12c	mrs3	0.408613
SPBC16A3.03c	ppr7	0.409618
SPCC11E10.08	rik1	0.415158
SPBC27.08c	sua1	0.419114
SPBC13E7.11	rbd1	0.423987
SPCC895.06	elp2	0.42493
SPBP35G2.08c	air1	0.426907
SPCC1259.03	rpa12	0.42737
SPAC6B12.12	tom70	0.429157
SPAC26F1.10c	pyp1	0.431485
SPAC29B12.04	snz1	0.43198
SPAC23H3.03c	npr2	0.433447
SPBC577.08c	txl1	0.436661
SPAC29A4.20	elp3	0.437358
SPBC1347.06c	cki1	0.438429
SPBC19F8.06c	meu22	0.450074
SPBC17A3.06		0.450195
SPBC1683.09c	frp1	0.451227
SPAC22H12.02	tfg3	0.451819
SPBC25D12.02c	dnt1	0.455111
SPCC736.07c	uri1	0.455354
SPAPB17E12.04c	csn2	0.457146
SPAC22H10.09	cbp8	0.459101
SPAC1486.08	cox16	0.460404
SPBP4H10.11c	lcf2	0.461077
SPAC3H8.07c	pfd3	0.464428
SPAC9G1.12	trm61	0.466292
SPAP27G11.14c		0.468581
SPBC1604.11	atp17	0.469079
SPCC970.05	rpl3601	0.469842
SPBC16H5.08c		0.471698
SPBC215.02	pfd5	0.472702
SPAC22A12.04c	rps2201	0.47431
SPBC15D4.10c	amo1	0.474317
SPAC3H5.10	rpl3202	0.475046
SPAC3A11.07	nde1	0.47626
SPBC530.11c		0.478606
SPAC521.05	rps802	0.481745
SPCC1753.02c	git3	0.485196
SPAC227.18	lys3	0.48587
SPAP27G11.06c	vas2	0.487217
SPAC23G3.02c	sib1	0.488438
SPAC14C4.06c	nab2	0.488803
SPAC8C9.03	cgs1	0.490813
SPBC725.02	mpr1	0.498668
SPAC26F1.14c	aif1	0.498782
SPAC3A11.13	pfd6	0.501624
SPCC191.07	cyc1	0.501997
SPCC4G3.04c	coq5	0.50725
SPAC1006.03c	red1	0.507448
SPAC25B8.05	deg1	0.507588
SPCC11E10.06c	elp4	0.508338
SPBC21B10.10	rps402	0.511723
SPBC14F5.09c	ade8	0.512489
SPAC17A5.02c	dbr1	0.514075
SPCC1393.03	rps1501	0.51459
SPAC30.02c	kti12	0.518157
SPBC1271.05c		0.519723
SPAC22E12.03c	sdj1	0.52164
SPBC19C2.13c	ctu2	0.530615
SPCC1739.06c	met1	0.531957
SPAC1805.04	nup132	0.538024
SPAC328.03	tps1	0.539534
SPAC24H6.11c	vsb1	0.541599
SPAC23G3.08c	ubp7	0.541771
SPBC354.10	def1	0.548742
SPBC4F6.05c	emp46	0.551226
SPCC777.13	vps35	0.553593
SPBP26C9.03c	fet4	0.553613
SPBC30B4.06c	ips1	0.555133
SPAC22E12.11c	set3	0.555405
SPAC19B12.11c	bud20	0.55553
SPBC776.15c	kgd2	0.555652
SPBC21C3.20c	git1	0.558707
SPAC8F11.02c	dph3	0.558921
SPBC16E9.07	mug100	0.562131
SPAC19G12.15c	tpp1	0.562366
SPAC222.08c	sno1	0.562571
SPAC22E12.04	ccs1	0.562739
SPCC188.07	ccq1	0.563194
SPAC227.13c	isu1	0.563829
SPAC823.12	vps11	0.56419
SPAPB8E5.06c	rpl302	0.564773
SPAC631.02	bdf2	0.566733
SPCC4G3.19	alp16	0.56701
SPBC32H8.07	git5	0.567371
SPBPB2B2.10c	gal7	0.568454
SPAC17G8.06c	ilv3	0.569995
SPBC428.05c	arg12	0.570527
SPAPYUG7.02c	sin1	0.570696
SPCC4B3.05c	hem12	0.574025
SPBC651.03c	gyp10	0.574515
SPCC1322.01	rpm1	0.575008
SPBC24C6.05	sec28	0.576835
SPAC3H8.09c	nab3	0.584201
SPBC26H8.14c	cox17	0.586351
SPAC3A12.10	rpl2001	0.588175
SPCC1753.05	rsm1	0.591616
SPBC3H7.10	elp6	0.596287
SPAC2G11.10c	uba42	0.596785
SPCC757.09c	rnc1	0.596878
SPCC970.07c	raf2	0.598391
SPAC4A8.03c	ptc4	0.599111
SPBC1306.02	trm734	0.59961
SPAC1250.02	mug95	0.600957
SPBC14F5.10c		0.600964
SPBC365.16		0.60103
SPBP16F5.05c	yar1	0.602353
SPAC17H9.08	leu5	0.602995
SPCC1442.15c	cox18	0.603247
SPCC1840.06	atp5	0.607532
SPAC3G9.07c	hos2	0.610012
SPBC1683.04	ghf3	0.611007
SPBC1709.09	rrf1	0.612716
SPAC1782.06c	phb1	0.614095
SPBC3E7.05c	mic60	0.61439
SPBC1815.01	eno101	0.614552
SPAC12B10.12c	rhp41	0.615279
SPCC4G3.05c	mus81	0.616303
SPAC144.04c	spe1	0.616416
SPCC1235.05c	fft2	0.617307
SPAC23C4.02	crn1	0.619177
SPBC13G1.10c	rqt2	0.61937
SPBC215.04	git11	0.623377
SPBC839.04	rpl803	0.623679
SPCC4E9.02	cig1	0.625223
SPBC2D10.12	rhp23	0.626868
SPAC16.04	dus3	0.62709
SPBC23G7.16	ctr6	0.627686
SPCC777.03c		0.627856
SPBC1347.08c	rnh202	0.62802
SPAC1071.02	mms19	0.628702
SPBC1604.09c	rex4	0.628816
SPBC31E1.02c	pmr1	0.631622
SPCC11E10.07c	gcn3	0.632941
SPAC1327.01c		0.633371
SPBC13A2.02	nup82	0.633524
SPBC8E4.01c	pho84	0.635048
SPCC1259.12c	gid1	0.636362
SPCC4B3.02c	got1	0.637348
SPAC23C11.02c	rps23	0.639291
SPAC17A5.01	pex6	0.639385
SPBC30B4.08	eri1	0.640344
SPBPB10D8.07c	ssu4	0.640991
SPAC13G7.02c	ssa1	0.64176
SPAC1851.03	ckb1	0.642019
SPAC4G9.02	rnh201	0.642088
SPBC1347.12	arp1	0.642767
SPBC1271.11	pet802	0.644622
SPBC12C2.03c		0.645861
SPAC4F10.19c	hit1	0.646182
SPAC12B10.03	bun62	0.646915
SPAC17H9.19c	cdt2	0.647691
SPAC4F10.16c		0.64809
SPCC16C4.11	pef1	0.648581
SPBC21D10.11c	nfs1	0.649024
SPCC132.02	hst2	0.649777
SPBC21C3.14c		0.651263
SPBC1711.03	emc3	0.651822
SPBC336.14c	ppk26	0.651982
SPAC11G7.03	idh1	0.652029
SPAC222.05c	mss1	0.653338
SPCC338.16	pof3	0.653735
SPAC6G9.14	puf4	0.654346
SPAC664.04c	rps1602	0.654573
SPBC36.07	elp1	0.656077
SPAC22A12.01c	pso2	0.656175
SPBC1604.19c	trs8501	0.656742
SPAC1071.08	rpp203	0.657179
SPBC1734.13	atp3	0.658174
SPAC3H8.10	spo20	0.658358
SPAC25H1.03	atg101	0.658572
SPBC1289.06c	ppr8	0.659196
SPBC21D10.10	bdc1	0.659608
SPBC1604.08c	imp1	0.659888
SPBC13E7.09	vrp1	0.660504
SPBC839.13c	rpl1601	0.661947
SPCC965.06	osr2	0.662012
SPAC1805.12c	ubi2	0.663319
SPBC800.02	whi5	0.663977
SPAC2H10.02c	nas2	0.664052
SPCC777.04	dip5	0.664495
SPAC343.12	rds1	0.665161
SPAC1610.02c	mrpl1	0.666567
SPBC3H7.03c	kgd1	0.666786
SPAC3C7.06c	pit1	0.667087
SPBP35G2.13c	swc2	0.667909
SPBC19G7.06	mbx1	0.668772
SPAC167.06c	mug143	0.671986
SPBC18E5.05c	elp5	0.672321
SPBC1734.12c	alg12	0.675392
SPBC25H2.03	vac14	0.675942
SPAC23H3.15c	ddr48	0.676355
SPBC2G5.03	ctu1	0.67649
SPBC16A3.08c	oga1	0.676896
SPAC17A5.04c	mde10	0.676915
SPAC20G4.02c	fus1	0.677773
SPAC31G5.11	pac2	0.677894
SPAC24H6.09	gef1	0.679414
SPBC1347.09		0.679817
SPAC23C4.08	rho3	0.680155
SPAC25H1.07	emc1	0.680155
SPAC13G7.13c	msa1	0.680358
SPCC23B6.02c	ecm1	0.681917
SPBC16E9.12c	pab2	0.683075
SPCPB1C11.02		0.68377
SPBC1347.03	meu14	0.684122
SPAC2C4.06c	rcm1	0.685139
SPBC557.02c		0.685657
SPCC18.10		0.687693
SPCC576.04	bxi1	0.689054
SPCC825.05c	pwi1	0.689555
SPAC1F12.06c		0.690074
SPAC806.07	ndk1	0.690281
SPCC569.08c	ade5	0.690725
SPAC1F7.06	hsp3105	0.691037
SPBC30B4.02c	sqs1	0.691877
SPAC4G9.20c	ymc1	0.692271
SPAC13G7.05	are1	0.692298
SPCC1442.05c	mic26	0.692508
SPBC29A10.06c	ely5	0.692864
SPCC4B3.11c	fra3	0.693437
SPBC29A3.08	pof4	0.694048
SPAC3F10.11c	abc2	0.694821
SPCC970.10c	brl2	0.696091
SPCC4G3.13c	cue1	0.696278
SPBC2G2.01c	liz1	0.69788
SPAC186.02c		0.700138
SPBC14C8.03	fma2	0.700187
SPAC1F3.09	mug161	0.700901
SPCC63.06	wdr89	0.701136
SPAC21E11.04	aca1	0.701882
SPAC1F8.05	isp3	0.702311
SPAC26F1.04c	etr1	0.703009
SPBC27.06c	mgr2	0.703307
SPCC645.14c	sti1	0.703878
SPAC3H1.10	pcs2	0.70411
SPAC637.09	rex1	0.704859
SPAC6F6.09	eaf6	0.705003
SPBC1105.01		0.705469
SPBC2A9.05c	tvp23	0.705865
SPCC126.06	twf1	0.707253
SPAC27F1.03c	uch1	0.707493
SPCC1442.02	glm2	0.709639
SPAC1071.11	coq12	0.70973
SPAC22F3.04	mug62	0.711877
SPAC694.02		0.714007
SPAC644.15	rpp101	0.714444
SPAC5D6.07c	pxa1	0.715189
SPAC6G9.09c	rpl2401	0.715678
SPBC21D10.12	hob1	0.717233
SPBC21C3.08c	car2	0.719616
SPBC25B2.07c	mmb1	0.719831
SPBP4H10.13	rps2302	0.720685
SPAC13C5.01c	pre9	0.720773
SPAC1A6.10	tcd1	0.72243
SPCC1020.01c	pma2	0.722575
SPAC23C4.09c		0.722705
SPAC30D11.07	nth1	0.723243
SPBC660.11	tcg1	0.723341
SPBC29A3.10c	atp14	0.72378
SPCC132.04c	gdh2	0.725847
SPAC6B12.02c	mus7	0.726086
SPBC19G7.18c		0.726161
SPBC119.03	cmt1	0.726239
SPBC31F10.09c	med10	0.728338
SPBC30D10.18c	rpl102	0.730772
SPBC21C3.15c		0.731468
SPAC977.16c	dak2	0.731589
SPAC750.05c	ftm4	0.731618
SPCC1795.02c	vcx1	0.732809
SPBC23G7.15c	rpp202	0.73291
SPAC29B12.08	clr5	0.733095
SPBC1706.01	tea4	0.733095
SPAC6G10.12c	ace2	0.734495
SPAC144.01		0.734691
SPAC3G6.04	rnp24	0.734723
SPAC4G8.05	ppk14	0.735204
SPBC336.13c	mmp2	0.735478
SPCC18.06c	caf1	0.736213
SPAC4A8.02c		0.736524
SPBC1703.06	pof10	0.736806
SPAC3H1.04c	mdm31	0.736908
SPAC9E9.09c	atd1	0.73765
SPBC16A3.19	eaf7	0.737846
SPCC31H12.04c	rpl1202	0.738313
SPBC1709.11c	png2	0.739926
SPCC622.12c	gdh1	0.740372
SPAC1565.01	rcf2	0.740778
SPAC343.19	lsb6	0.741572
SPCC4E9.01c	rec11	0.741793
SPAC1002.19	urg1	0.742055
SPAC664.14	amt2	0.742316
SPBC1773.13		0.742357
SPBC12D12.07c	trx2	0.74276
SPCC1494.03	arz1	0.742947
SPCC285.17	spp27	0.742974
SPBC18H10.09		0.743054
SPAPB2B4.03	cig2	0.743457
SPBC1271.15c	mti2	0.744129
SPAC23C4.12	hhp2	0.744807
SPCC777.10c	ubc12	0.746225
SPAC17G8.11c	imt3	0.746523
SPCC1259.05c	cox9	0.746743
SPAC2C4.10c	csc4	0.747215
SPAC23C11.01	ice2	0.747321
SPBC15D4.15	pho2	0.748015
SPAC977.05c		0.748183
SPCC11E10.03	jnm1	0.7487
SPAC15A10.06	nhx1	1.25
SPAPJ760.02c	abp1	1.25173
SPAC6B12.05c	ies2	1.25216
SPAC3G6.01	hrp3	1.25274
SPAC15A10.08	ain1	1.25395
SPAC323.03c	pex8	1.25401
SPBC25H2.10c	tan1	1.25424
SPAC11D3.15	oxp1	1.25479
SPAC1952.11c	ure2	1.25514
SPAC5H10.07		1.25545
SPBC16G5.06		1.25558
SPCC613.06	rpl902	1.25563
SPBC646.13	sds23	1.25678
SPBC354.03	swd3	1.25697
SPBC29A3.11c	ort1	1.25886
SPCC4F11.02	ptc1	1.25892
SPAC3H5.05c	rps1401	1.26032
SPAC18G6.09c	edc1	1.26107
SPAC9.06c	mta3	1.26133
SPBC12C2.12c	glo1	1.26157
SPAC7D4.06c	alg3	1.26162
SPAC2F3.12c	plp1	1.26234
SPBC725.05c	npp1	1.26286
SPBC4B4.04	eif21	1.26311
SPAC694.04c		1.26313
SPBC1861.07	elc1	1.26333
SPBC19C2.06c	mug124	1.26336
SPBC36.03c	mfs3	1.26348
SPAC3F10.04	gsa1	1.26352
SPCC613.02		1.26443
SPAC4A8.10	rog1	1.26492
SPBP8B7.05c	nce103	1.26556
SPBP22H7.08	rps1002	1.26558
SPAC23G3.12c	htr12	1.2659
SPBP35G2.07	ilv1	1.26638
SPAC9G1.02	wis4	1.26897
SPAC926.03	rlc1	1.27055
SPBC3H7.11	trm141	1.27295
SPBC106.04	ada1	1.273
SPBC21B10.05c	wat1	1.2731
SPAP8A3.12c	tpp2	1.27361
SPBC1778.02	rap1	1.27404
SPBC13G1.08c	ash2	1.27526
SPAC1834.04	hht1	1.27612
SPAC17A5.09c	glc8	1.27646
SPAP8A3.07c	aro3	1.27733
SPBC29A10.16c	cyb502	1.27756
SPCC737.09c	hmt1	1.27894
SPBC1289.15	pfl5	1.27981
SPAC30D11.11	izh3	1.28011
SPBC4F6.08c	mrpl39	1.28239
SPAC644.06c	cdr1	1.28245
SPBC12C2.08	dnm1	1.28329
SPBC21C3.19	rtc3	1.2834
SPAC1B3.03c	wis2	1.28352
SPAC1805.16c		1.28376
SPAC1805.11c	rps2602	1.28457
SPBC27B12.03c	erg32	1.28689
SPBC336.05c	hen1	1.28906
SPAC1071.04c	spc2	1.29054
SPCC1739.13	ssa2	1.29138
SPBC3H7.05c		1.29185
SPBC106.08c	mug2	1.29276
SPAC11E3.11c	syt22	1.29487
SPCC126.03	pus1	1.29663
SPBC1271.12	osh41	1.29727
SPAC1527.01	mok11	1.29745
SPBC342.03	gas4	1.29849
SPAC869.01		1.29929
SPAC19G12.13c	poz1	1.30036
SPAC105.02c	ank1	1.30114
SPBC2D10.13	est1	1.3019
SPAC105.01c	kha1	1.30213
SPAC1639.02c	trk2	1.30216
SPBC4B4.06	vps25	1.30281
SPAC683.02c		1.30301
SPBC29A10.02	spo5	1.30422
SPBC21C3.01c	vps1301	1.30452
SPCC63.02c	aah3	1.30549
SPBC2G2.03c	sbh1	1.30661
SPAC25G10.09c	pan1	1.3071
SPCP1E11.03	mug170	1.30763
SPBC1347.01c	rev1	1.30765
SPBC3D6.13c	pdi3	1.31136
SPAC13G6.09	tsr402	1.31184
SPBC336.01	fbh1	1.31268
SPCC18.09c	hnt3	1.3128
SPAC15A10.11	ubr11	1.3128
SPCC63.08c	atg1	1.31344
SPAC17G6.08	pep7	1.31582
SPCC1919.07		1.31868
SPAC1F5.05c	mso1	1.31904
SPAC29A4.19c	cta5	1.32215
SPAC6C3.08	nas6	1.32253
SPBC17D1.02	dph2	1.32256
SPAC4A8.04	isp6	1.32306
SPAC5H10.01	dgc1	1.32327
SPBC1347.07	rex2	1.3237
SPCC23B6.05c	ssb3	1.32561
SPBC1604.18c	cmp7	1.326
SPAC607.09c	btn1	1.32607
SPAC1B3.10c	hrd302	1.32612
SPBC1921.04c		1.32902
SPCP1E11.02	ppk38	1.32962
SPAC227.01c	erd1	1.32993
SPCC1682.12c	ubp16	1.33124
SPCC285.16c	msh6	1.3337
SPAC3H8.04		1.33568
SPBC16E9.19	pac3	1.33651
SPBC28F2.03	ppi1	1.33722
SPAC19A8.05c	sst4	1.33812
SPAC9E9.03	leu2	1.33919
SPBC3H7.14	mug176	1.34039
SPAC57A7.08	pzh1	1.34445
SPBC36.10	ups2	1.34467
SPAC13C5.02	dre4	1.34527
SPCC965.09		1.34824
SPAC6F6.12	atg24	1.35004
SPCC188.02	par1	1.35331
SPAP32A8.03c	bop1	1.35375
SPCC1322.05c	lap2	1.35602
SPAC890.03	ppk16	1.35605
SPAC589.02c	med13	1.35656
SPBC1604.02c	ppr1	1.35751
SPAC13G6.02c	rps101	1.35961
SPAC644.09		1.3609
SPBC3B8.02	php5	1.36153
SPBC3B9.09	vps36	1.36165
SPAC24H6.03	cul3	1.36197
SPCC1494.07	trm732	1.36226
SPBC1711.04	mtd1	1.36378
SPAC17A5.16	ftp105	1.36585
SPBC1734.15	rsc4	1.36695
SPCC1494.08c		1.36833
SPAC1B3.07c	vps28	1.37184
SPAC4D7.11	dsc4	1.37334
SPCC4B3.07	nro1	1.37406
SPAC19B12.10	sst2	1.37428
SPBC146.13c	myo1	1.37515
SPAC29B12.06c	rcd1	1.37566
SPCC74.03c	ssp2	1.37641
SPAC144.06	apl5	1.37756
SPAC13C5.07	mre11	1.37998
SPCC569.06		1.38237
SPCC4B3.03c	mam301	1.38745
SPBC1861.05		1.38957
SPAC16A10.03c		1.3911
SPAC2C4.15c	ubx2	1.39284
SPBC947.15c	ndi1	1.39455
SPBC31F10.17c		1.39591
SPCC553.01c	dbl2	1.39679
SPBC24C6.10c	dip1	1.399
SPBC887.04c	lub1	1.39914
SPBC12D12.06	srb11	1.40343
SPBC887.10	mcs4	1.40412
SPAC9.13c	cwf16	1.40633
SPAC23H4.12	alp13	1.40714
SPBC839.17c	fkh1	1.40766
SPAC25B8.17	ypf1	1.40792
SPAC16E8.06c	nop12	1.40855
SPCC1259.07	rxt3	1.4104
SPBC8D2.17	gmh4	1.41597
SPAC664.03	paf1	1.41726
SPBC530.13	lsc1	1.41803
SPCC1223.11	ptc2	1.42089
SPCC794.03		1.42107
SPAC23H3.05c	swd1	1.42164
SPAC6F6.03c	nog2	1.42288
SPAC3H5.09c	hob2	1.42517
SPBC3H7.15	hhp1	1.42979
SPCC297.05		1.43068
SPBC18H10.02	lcf1	1.43137
SPCC320.06		1.43382
SPAC11H11.01	sst6	1.43478
SPAC140.01	sdh2	1.43512
SPAC26A3.06	bud23	1.44034
SPBC3E7.01	fab1	1.44085
SPCC18.15	dph7	1.44262
SPAC24H6.08		1.44413
SPAC16E8.12c	png3	1.45038
SPAC2G11.03c	vps45	1.45277
SPAC222.04c	ies6	1.4564
SPCC188.08c	ubp5	1.45934
SPCC1672.06c	asp1	1.46689
SPBC1778.06c	fim1	1.47171
SPAC458.05	pik3	1.47345
SPAC1556.01c	rad50	1.47599
SPAC17C9.07	alg8	1.4774
SPBC25B2.11	pof2	1.47862
SPCC895.09c	ucp12	1.48165
SPCC1919.10c	myo52	1.48661
SPCC594.04c		1.49264
SPAC2E1P3.05c	cbm1	1.49293
SPCC16C4.01	sif2	1.50072
SPBC2F12.11c	rep2	1.50301
SPAC11E3.04c	ubc13	1.50464
SPAC25H1.05	meu29	1.51441
SPBC16H5.12c		1.51492
SPCP31B10.03c	med31	1.51775
SPBC83.09c	lin1	1.51929
SPCC594.05c	spf1	1.53505
SPAC140.04	ctr1	1.538
SPBC646.02	cwf11	1.53991
SPAC17G6.04c	cpp1	1.53999
SPAC2F7.04	med1	1.54741
SPBC20F10.06	mad2	1.55455
SPCC1620.02	wtf23	1.55734
SPCC1393.13	duf89	1.5588
SPAC2E1P5.01c	mns1	1.56362
SPBC577.12	dph6	1.56648
SPAC17A5.08	erp2	1.56892
SPCC4G3.11	nur1	1.57195
SPAC328.07c	bsd1	1.59798
SPBC32F12.01c	css1	1.60066
SPAC1D4.06c	csk1	1.61123
SPAC14C4.13	rad17	1.61239
SPAC630.05	gyp7	1.61536
SPBC18E5.04	rpl1001	1.62873
SPBC18H10.13	rps1402	1.6303
SPAC1851.04c	ric1	1.63167
SPAC11G7.06c	mug132	1.63393
SPCC1739.03	hrr1	1.63664
SPBC29A3.07c	sap14	1.6482
SPBP22H7.06	nrk1	1.66658
SPCC1183.10	wtf10	1.67264
SPBC25B2.01	hbs1	1.68123
SPBC543.07	pek1	1.68456
SPAC17G6.05c	bro1	1.69137
SPBC11G11.02c	end3	1.6915
SPAC688.13	scn3	1.70015
SPAC3H1.09c	avt3	1.70909
SPAC4F10.20	grx1	1.71839
SPAC2G11.06	vps4	1.72433
SPCC1393.02c	spt2	1.73836
SPCC830.06	cnb1	1.74034
SPCC16A11.10c	oca8	1.74224
SPBC1734.08	hse1	1.7489
SPBC13G1.12	did2	1.76259
SPBP8B7.22	erd2	1.76878
SPBC1A4.04		1.77882
SPAC30D11.12	rpl3802	1.79666
SPAC20G4.05c	fmp40	1.81741
SPAC31G5.03	rps1101	1.82954
SPCC1529.01		1.85243
SPCC1919.03c	amk2	1.85354
SPAC5H10.08c	pan6	1.9027
SPAC16E8.05c		1.9081
SPBC24C6.08c	bhd1	1.92974
SPAC1F8.04c	hhy1	1.95535
SPAC3A11.05c	kms1	1.99844
SPBC3H7.09	erf2	2.05391
SPCC794.08	efr3	2.06147
SPBCPT2R1.03		2.09786
SPBC1A4.03c	top2	2.13353
SPAC31A2.02	trm112	2.14457
SPAC4D7.10c	spt20	2.16772
SPBC776.09	ste13	2.24173
SPBC17D11.08	dca7	2.30908
SPAC16A10.05c	dad1	2.3388
SPBPB2B2.19c		2.9027
