# Supplementary material for: Rapalink-1 reveals TOR-dependent genes and an agmatinergic axis-based metabolic feedback regulating TOR activity and lifespan in fission yeast
Source: Commun Biol. 2025 Sep 29;8:1364. doi: 10.1038/s42003-025-08731-3 (PMC12479844; doi:10.1038/s42003-025-08731-3)
Supplement: Supplementary file 6 — Supplementary Data 3 [file 42003_2025_8731_MOESM6_ESM.xlsx]

## Sheet: Table 1
Supplementary Data 3 List of genes upregulated in fast growing fission yeast cells (0.5 OD600) following 5 hrs of 100nM rapamycin treatment in YES media.
gene_id	log2FoldChange	pvalue	padj	gene_name
SPBPB21E7.07	1.32753	2.73149e-61	1.28298e-57	aes1
SPCC70.12c	1.28238	2.89012e-42	6.78745e-39	ecl1
SPBC26H8.08c	0.784255	2.48525e-29	3.76814e-26	grn1
SPAC16.05c	1.00718	3.20898e-29	3.76814e-26	sfp1
SPAC19D5.01	1.05489	1.51644e-27	1.42454e-24	pyp2
SPCC737.04	1.00158	1.94349e-27	1.52143e-24	SPCC737.04
SPAC19E9.03	0.583325	4.00467e-27	2.68713e-24	pas1
SPBC1271.08c	1.65641	6.11105e-25	3.58795e-22	SPBC1271.08c
SPBC725.03	0.824594	9.07428e-24	4.26219e-21	SPBC725.03
SPAC4G8.13c	0.471095	8.78721e-20	3.75214e-17	prz1
SPAC637.03	0.543598	9.3465e-19	3.65838e-16	SPAC637.03
SPBC32H8.07	0.693232	1.10805e-17	4.00346e-15	git5
SPNCRNA.130	2.5349	2.28553e-17	7.66794e-15	omt3
SPAC2E1P5.05	0.721234	4.7187e-17	1.47758e-14	rrp9
SPCC794.04c	0.950481	1.20152e-16	3.52723e-14	SPCC794.04c
SPBC1105.14	1.52646	1.49781e-16	4.13835e-14	rsv2
SPCPB1C11.02	0.679991	3.01186e-16	7.85929e-14	SPCPB1C11.02
SPCC1393.08	0.422668	7.10379e-16	1.75613e-13	SPCC1393.08
SPAC140.02	0.618487	1.44692e-15	3.39809e-13	gar2
SPBC16D10.08c	0.501771	5.17449e-15	1.15736e-12	hsp104
SPBC21C3.19	0.417427	9.06803e-15	1.93602e-12	SPBC21C3.19
SPCPB16A4.07	0.609579	1.20634e-14	2.46356e-12	SPCPB16A4.07
SPAPB1A10.08	0.589215	1.5549e-14	3.04307e-12	SPAPB1A10.08
SPBC1711.07	0.600834	1.90686e-14	3.58262e-12	rrb1
SPCC757.11c	0.618881	1.09845e-13	1.9844e-11	SPCC757.11c
SPRRNA.45	0.694106	1.42703e-13	2.4825e-11	SPRRNA.45
SPCC1235.01	0.426536	1.58125e-13	2.65255e-11	SPCC1235.01
SPCC4G3.03	0.876996	8.16656e-13	1.3227e-10	SPCC4G3.03
SPCC16A11.15c	0.639248	1.61074e-12	2.52188e-10	SPCC16A11.15c
SPBC21C3.11	0.611821	2.49209e-12	3.77591e-10	ubx4
SPAC4F8.04	0.75162	2.77935e-12	4.07956e-10	SPAC4F8.04
SPBP35G2.13c	0.669163	3.70418e-12	5.27229e-10	swc2
SPBC17D1.06	0.504184	4.53067e-12	6.25898e-10	dbp3
SPAC2F3.08	0.642034	6.08492e-12	8.16596e-10	sut1
SPBC1347.02	0.459216	7.82184e-12	1.0044e-09	fkbp39
SPBC460.04c	0.749651	1.01863e-11	1.25908e-09	SPBC460.04c
SPCC330.03c	0.839785	1.2424e-11	1.4963e-09	SPCC330.03c
SPBC651.01c	0.4179	2.10345e-11	2.46997e-09	nog1
SPAC869.02c	0.525884	4.74775e-11	5.43907e-09	SPAC869.02c
SPBC56F2.09c	0.369154	7.92926e-11	8.66134e-09	arg5
SPAPJ691.02	0.845741	1.75139e-10	1.86961e-08	SPAPJ691.02
SPCC191.01	0.427165	1.91661e-10	2.00052e-08	SPCC191.01
SPAC57A7.05	0.493866	2.12754e-10	2.1724e-08	SPAC57A7.05
SPBC13G1.09	0.536484	2.50305e-10	2.50145e-08	enp1
SPBC1685.13	0.452988	3.46139e-10	3.38711e-08	fhn1
SPBC660.07	0.339379	3.90026e-10	3.73868e-08	ntp1
SPAC8C9.03	0.666635	4.29719e-10	4.03678e-08	cgs1
SPAC2C4.11c	0.575272	7.89847e-10	7.13444e-08	rbp28
SPAP8A3.04c	0.393941	8.84332e-10	7.69205e-08	hsp9
SPAC17H9.04c	0.395111	1.16104e-09	9.91525e-08	nrp1
SPCC4F11.02	0.375732	2.5891e-09	2.06119e-07	ptc1
SPCC132.04c	0.551974	2.95969e-09	2.27896e-07	gdh2
SPAC22F8.05	0.320544	3.11698e-09	2.34154e-07	SPAC22F8.05
SPAC19G12.09	0.3599	3.14066e-09	2.34154e-07	SPAC19G12.09
SPBC11C11.06c	0.345778	3.51614e-09	2.58052e-07	SPBC11C11.06c
SPCC18B5.01c	0.404885	3.65784e-09	2.64321e-07	bfr1
SPAC6C3.04	0.3502	4.0918e-09	2.912e-07	cit1
SPBP35G2.16c	0.419686	5.07932e-09	3.56083e-07	ecl2
SPAC926.08c	0.478873	7.24074e-09	5.00144e-07	rpf2
SPCC16A11.12c	0.463719	9.20889e-09	6.26872e-07	ubp1
SPAC22H10.13	0.518822	1.26825e-08	8.27358e-07	zym1
SPAC27E2.08	0.641752	2.60524e-08	1.63157e-06	Tf2-6
SPBP35G2.05c	0.379586	2.67012e-08	1.6502e-06	cki2
SPCC965.07c	0.336895	2.92024e-08	1.78135e-06	gst2
SPCC306.11	0.322388	3.00181e-08	1.80763e-06	SPCC306.11
SPAC821.10c	0.293081	3.07105e-08	1.82591e-06	sod1
SPBPB21E7.04c	1.55403	3.1852e-08	1.87011e-06	SPBPB21E7.04c
SPAC11D3.08c	0.431019	3.33032e-08	1.93117e-06	SPAC11D3.08c
SPCC70.10	0.536379	3.98199e-08	2.25342e-06	SPCC70.10
SPBPB21E7.09	0.49444	4.28575e-08	2.36825e-06	SPBPB21E7.09
SPCPB16A4.06c	0.847141	5.00029e-08	2.73097e-06	SPCPB16A4.06c
SPAC10F6.16	0.371855	5.26841e-08	2.84434e-06	mug134
SPAC16E8.06c	0.545627	6.31302e-08	3.34103e-06	nop12
SPBC651.08c	0.417561	6.33068e-08	3.34103e-06	rpc1
SPCC16A11.01	0.34755	7.02611e-08	3.58714e-06	sfk1
SPCC320.11c	0.476811	7.97413e-08	4.02737e-06	nip7
SPAC1486.09	0.475793	1.09414e-07	5.46723e-06	nob1
SPAC26H5.09c	0.355132	1.23518e-07	6.107e-06	SPAC26H5.09c
SPAC32A11.02c	0.351656	1.2878e-07	6.23587e-06	SPAC32A11.02c
SPAC26F1.10c	0.380283	1.38546e-07	6.64033e-06	pyp1
SPAC13G7.05	0.390341	1.5501e-07	7.35436e-06	are1
SPAC2C4.17c	0.398631	1.68676e-07	7.92269e-06	msy2
SPAC222.06	0.504231	1.84609e-07	8.58521e-06	mak16
SPAC1D4.11c	0.4315	1.9074e-07	8.78337e-06	lkh1
SPBPB10D8.06c	0.435196	2.36881e-07	1.08022e-05	SPBPB10D8.06c
SPAC3H8.04	0.413805	2.80166e-07	1.24895e-05	SPAC3H8.04
SPBC8E4.04	0.347824	2.81857e-07	1.24895e-05	SPBC8E4.04
SPBC31E1.06	0.323215	2.96525e-07	1.30166e-05	bms1
SPBC1703.05	0.466144	3.05976e-07	1.33071e-05	rio2
SPBC83.15	0.4799	4.13961e-07	1.76761e-05	SPBC83.15
SPBC19C2.11c	0.350824	4.24696e-07	1.79712e-05	mdm34
SPBC1685.14c	0.430474	4.66258e-07	1.95537e-05	SPBC1685.14c
SPBC56F2.15	0.426083	5.31142e-07	2.1884e-05	tam13
SPAC1F7.02c	0.418302	6.51653e-07	2.6286e-05	has1
SPBC336.02	0.587001	6.67809e-07	2.65822e-05	SPBC336.02
SPAC1751.01c	0.423598	7.52821e-07	2.97143e-05	gti1
SPBC14C8.02	0.399469	9.15414e-07	3.52434e-05	tim44
SPBC32H8.05	0.389799	9.97103e-07	3.77693e-05	SPBC32H8.05
SPCC24B10.18	0.592706	1.03798e-06	3.86935e-05	SPCC24B10.18
SPBC18H10.20c	0.334634	1.06021e-06	3.92111e-05	any1
SPCC4B3.12	0.350654	1.18963e-06	4.29822e-05	set9
SPACUNK4.16c	0.285934	1.22693e-06	4.39915e-05	SPACUNK4.16c
SPAC20G8.09c	0.413872	1.33501e-06	4.75042e-05	nat10
SPAC821.04c	0.354368	1.44807e-06	5.04956e-05	cid13
SPBC16E9.16c	0.383569	1.55994e-06	5.30944e-05	lsd90
SPAC24C9.08	0.277775	1.63227e-06	5.47824e-05	SPAC24C9.08
SPAC24B11.09	0.388634	1.63286e-06	5.47824e-05	mpc2
SPBC947.07	0.59504	1.87205e-06	6.14897e-05	SPBC947.07
SPAC977.10	0.334091	1.89699e-06	6.18762e-05	sod2
SPNCRNA.1115	0.332435	2.64038e-06	8.26792e-05	SPNCRNA.1115
SPCC338.12	0.371879	2.9326e-06	9.12213e-05	pbi2
SPBC660.06	0.309552	3.3634e-06	0.000103933	SPBC660.06
SPAPB18E9.02c	0.349727	3.51916e-06	0.000108036	ppk18
SPCC737.03c	0.320358	4.52823e-06	0.00013703	ima1
SPBC1683.07	0.568907	4.54341e-06	0.00013703	mal1
SPBC8E4.03	0.353444	4.5738e-06	0.00013703	SPBC8E4.03
SPAC688.04c	0.348269	4.5803e-06	0.00013703	gst3
SPCC320.08	0.462663	4.95235e-06	0.000147223	SPCC320.08
SPAC4F10.09c	0.338789	5.31642e-06	0.000157052	noc1
SPCC2H8.02	0.317914	6.47451e-06	0.000187721	SPCC2H8.02
SPBC359.06	0.770509	6.91372e-06	0.000199225	mug14
SPCC645.03c	0.283381	7.2354e-06	0.000207129	isa1
SPCC1827.01c	0.42065	7.2762e-06	0.000207129	utp25
SPCC895.06	0.369213	7.88214e-06	0.000223027	elp2
SPAC24B11.05	0.3684	8.24204e-06	0.000231813	SPAC24B11.05
SPAC328.09	0.318741	8.8676e-06	0.000246456	SPAC328.09
SPCC1442.04c	0.35097	1.00545e-05	0.000276177	SPCC1442.04c
SPBC12C2.12c	0.272158	1.03347e-05	0.000282221	glo1
SPCC569.05c	0.289095	1.06299e-05	0.000288605	SPCC569.05c
SPBC106.02c	0.906169	1.08151e-05	0.000291673	srx1
SPBC1539.10	0.488054	1.08671e-05	0.000291673	nop16
SPAC1687.14c	0.466444	1.10825e-05	0.000295765	SPAC1687.14c
SPBC1A4.07c	0.398942	1.17321e-05	0.000307852	sof1
SPBC15C4.06c	0.425759	1.21146e-05	0.000316123	SPBC15C4.06c
SPCC1393.14	0.977086	1.23428e-05	0.0003203	ten1
SPBC1289.06c	0.275429	1.42777e-05	0.000364469	ppr8
SPNCRNA.1560	0.677812	1.48738e-05	0.000377634	SPNCRNA.1560
SPBC1347.11	0.431657	1.55147e-05	0.000391787	sro1
SPBC119.03	0.305886	1.62447e-05	0.00040803	SPBC119.03
SPAC1B3.06c	0.313713	1.65617e-05	0.000413779	SPAC1B3.06c
SPAC29A4.17c	0.606758	1.75139e-05	0.000435253	SPAC29A4.17c
SPBC17D11.08	0.293107	1.96868e-05	0.00048161	SPBC17D11.08
SPBC2G2.04c	0.289471	2.06104e-05	0.000496446	mmf1
SPBC19F5.05c	0.347599	2.08003e-05	0.000498465	ppp1
SPAC1687.16c	0.305873	2.17486e-05	0.000518265	erg31
SPAPB8E5.07c	0.265906	2.41549e-05	0.000569596	rrp12
SPAC22H10.07	0.377089	2.64742e-05	0.000618654	scd2
SPAC16C9.03	0.361341	2.80094e-05	0.000649461	nmd3
SPAC27D7.03c	0.829107	2.80691e-05	0.000649461	mei2
SPCC330.09	0.367852	2.92236e-05	0.000667586	enp2
SPAC26F1.11	0.839626	2.94168e-05	0.000667586	SPAC26F1.11
SPCC1183.07	0.271031	2.95816e-05	0.000668003	rrp5
SPBC21D10.09c	0.383279	3.06197e-05	0.000684861	rkr1
SPBPJ4664.02	0.356549	3.63286e-05	0.000797362	SPBPJ4664.02
SPCC576.04	0.304112	3.73653e-05	0.000815853	bxi1
SPNCRNA.111	0.307828	3.83023e-05	0.000825414	SPNCRNA.111
SPAC8F11.04	0.317916	4.23991e-05	0.000893042	SPAC8F11.04
SPCC290.02	0.334565	4.47282e-05	0.000929594	rpc34
SPAC3A11.10c	0.286144	4.9898e-05	0.00101611	SPAC3A11.10c
SPAC869.08	1.23977	5.16846e-05	0.00104639	pcm2
SPBP22H7.02c	0.36827	5.26825e-05	0.00106202	mrd1
SPBC19C7.04c	1.27243	5.30228e-05	0.00106431	SPBC19C7.04c
SPCP1E11.08	0.31163	5.44993e-05	0.0010801	nsa2
SPBC21B10.15	0.44939	5.82186e-05	0.00114415	SPBC21B10.15
SPBC365.12c	0.296924	6.29251e-05	0.00121804	ish1
SPBPB2B2.06c	0.99518	6.33015e-05	0.00121856	SPBPB2B2.06c
SPAC23H4.15	0.300468	6.92039e-05	0.00131069	tsr1
SPBP4G3.02	0.594691	7.5662e-05	0.00141026	pho1
SPAC20G8.10c	0.448252	7.72951e-05	0.00142992	atg6
SPAC22E12.13c	0.269924	7.73257e-05	0.00142992	rlp24
SPAC4H3.03c	0.379204	8.10257e-05	0.00147511	SPAC4H3.03c
SPAC19A8.07c	0.438569	8.15525e-05	0.00147897	imp4
SPAC20G4.03c	0.328293	9.12246e-05	0.001621	hri1
SPCC1020.10	0.287767	9.21456e-05	0.001621	oca2
SPNCRNA.304	0.555027	0.000105292	0.0017726	SPNCRNA.304
SPBPB10D8.05c	0.60728	0.000122161	0.00200626	SPBPB10D8.05c
SPBC20F10.03	0.283897	0.000126221	0.00205855	SPBC20F10.03
SPCC1753.02c	0.325041	0.000135749	0.00220627	git3
SPAC3C7.05c	0.313771	0.000139256	0.00224772	mug191
SPAC1039.11c	0.323851	0.000146158	0.00233505	gto1
SPNCRNA.975	0.41216	0.000150717	0.00237651	SPNCRNA.975
SPBC106.14c	0.968203	0.000157149	0.00245225	sda1
SPCC663.17	0.549808	0.000171393	0.00263082	wtf15
SPBC244.02c	0.330671	0.000180283	0.00274041	utp6
SPAC823.08c	0.312026	0.000183378	0.00277848	rrp3
SPAC664.08c	0.37839	0.000193125	0.00289272	bfr2
SPAC4G8.06c	0.283076	0.000211447	0.00310365	trm12
SPBC29A3.06	0.315118	0.000219986	0.00320893	utp18
SPNCRNA.103	1.26608	0.000225767	0.00326197	sme2
SPAC18G6.02c	0.330041	0.0002264	0.00326197	chp1
SPBC29A3.08	0.449853	0.000230331	0.00329837	pof4
SPAC513.03	0.455061	0.000238137	0.00336558	mfm2
SPAC1039.06	0.308347	0.000245266	0.00341845	SPAC1039.06
SPAPB24D3.04c	0.70417	0.0002537	0.00351514	mag1
SPBC26H8.13c	0.347458	0.000390291	0.005135	SPBC26H8.13c
SPAC823.16c	0.364046	0.000427924	0.00552187	atg1802
SPNCRNA.863	0.823396	0.00044088	0.00562721	SPNCRNA.863
SPBC19C2.05	0.368489	0.000448106	0.00567319	pat1
SPNCRNA.1157	0.611974	0.000455177	0.00574722	SPNCRNA.1157
SPBC32C12.02	0.763949	0.000460719	0.0058016	ste11
SPBC1706.01	0.272266	0.000465734	0.00583348	tea4
SPCC553.12c	0.277606	0.000473863	0.00587049	SPCC553.12c
SPBC19G7.13	0.33465	0.000473952	0.00587049	tbf1
SPCC285.09c	0.286109	0.000474939	0.00587049	cgs2
SPBC3F6.04c	0.271676	0.000556345	0.00668325	nop14
SPAC27D7.09c	0.265925	0.000561849	0.00673216	SPAC27D7.09c
SPAC3C7.13c	0.291084	0.000564639	0.00674837	SPAC3C7.13c
SPAC27F1.06c	0.278627	0.000611131	0.00715831	SPAC27F1.06c
SPAC212.06c	1.35406	0.000619553	0.00720306	SPAC212.06c
SPBCPT2R1.04c	0.508747	0.000628827	0.00727487	SPBCPT2R1.04c
SPBPB10D8.07c	0.37861	0.000673816	0.0076263	SPBPB10D8.07c
SPAC30D11.03	0.30525	0.000871881	0.009436	ddx27
SPBC21H7.04	0.368033	0.000876185	0.00946078	dbp7
SPAC32A11.01	0.442673	0.000900671	0.00957115	mug8
SPCC320.05	0.274986	0.000907223	0.00960496	SPCC320.05
SPAC19A8.05c	0.264264	0.000907942	0.00960496	sst4
SPAC31G5.04	0.300456	0.000920059	0.00964624	lys12
SPAC9.04	0.510564	0.00122356	0.0122538	Tf2-1
SPBP4H10.12	0.272904	0.00125274	0.01244	SPBP4H10.12
SPAC25A8.02	0.285029	0.00126975	0.0125823	atg14
SPBC16C6.12c	0.352471	0.00132171	0.012975	las1
SPBC1348.12	0.524359	0.00140702	0.0137111	SPBC1348.12
SPAC4G9.22	0.755582	0.00142656	0.0138441	SPAC4G9.22
SPAC22G7.08	0.313291	0.00146024	0.0140837	ppk8
SPCC1906.04	0.706001	0.00158031	0.0150315	wtf20
SPBC24C6.02	0.319741	0.0016407	0.0155684	SPBC24C6.02
SPAC22F8.02c	0.294388	0.00167064	0.015757	pvg5
SPNCRNA.58	0.427112	0.00170873	0.0159879	prl58
SPBC947.13	0.354116	0.00190727	0.0173698	rba50
SPBC19G7.06	0.3414	0.00195656	0.0176156	mbx1
SPCC1739.08c	0.852755	0.00215714	0.0191896	SPCC1739.08c
SPBPB21E7.11	1.27386	0.00216905	0.019259	SPBPB21E7.11
SPAC890.05	0.60861	0.00227193	0.019835	SPAC890.05
SPCC364.01	0.333376	0.00236801	0.0204373	cif1
SPCC126.07c	0.292752	0.00238094	0.0204382	pbr1
SPAC750.01	0.516157	0.00241247	0.020582	SPAC750.01
SPAC1687.07	0.300086	0.00243058	0.0206446	SPAC1687.07
SPAC9E9.09c	0.629085	0.00246633	0.0208727	atd1
SPAC11D3.16c	0.297927	0.00261846	0.021768	SPAC11D3.16c
SPNCRNA.99	0.779661	0.00272943	0.0224915	SPNCRNA.99
SPBC19C2.04c	0.330463	0.00276939	0.022741	ubp11
SPAC212.04c	0.450337	0.00284057	0.0232037	SPAC212.04c
SPBC21.07c	0.382902	0.00294225	0.0237453	ppk24
SPBC2D10.19c	0.449973	0.00313394	0.0248651	alb1
SPAC11D3.01c	0.433039	0.00338004	0.0264601	SPAC11D3.01c
SPBC1289.15	0.376247	0.00403097	0.0304397	pfl5
SPCC550.05	0.369509	0.00419026	0.0315053	nse1
SPNCRNA.1133	0.425703	0.0042399	0.0317621	SPNCRNA.1133
SPBC460.05	0.289755	0.00427554	0.0318765	SPBC460.05
SPAC15E1.02c	0.324618	0.00429924	0.0319624	SPAC15E1.02c
SPAPB24D3.10c	0.302875	0.00430748	0.0319624	agl1
SPAC31G5.12c	0.309949	0.00435427	0.0321573	maf1
SPBC18H10.05	0.270715	0.00442462	0.0325744	SPBC18H10.05
SPAC1565.04c	0.392628	0.00478144	0.0347117	ste4
SPCC1620.02	0.552141	0.00486093	0.0349644	wtf23
SPNCRNA.1095	0.530075	0.00494285	0.0353998	SPNCRNA.1095
SPAC5H10.07	0.533725	0.00505915	0.0360043	SPAC5H10.07
SPNCRNA.608	0.292657	0.00519873	0.0368302	SPNCRNA.608
SPBC1271.09	0.438343	0.0052449	0.0371013	tgp1
SPNCRNA.1668	1.19261	0.00526635	0.0371971	mug147-antisense-1
SPCC970.11c	0.411888	0.00534322	0.0375144	wtf9
SPAC11D3.05	0.347933	0.00536961	0.0376433	mfs2
SPBC24C6.06	0.321218	0.00544718	0.0379606	gpa1
SPNCRNA.1350	0.914217	0.00554373	0.0385191	SPNCRNA.1350
SPBC1773.17c	0.277804	0.005661	0.0389745	SPBC1773.17c
SPBC660.05	0.459912	0.00571255	0.0391706	SPBC660.05
SPAC19B12.08	0.277811	0.00586234	0.0400807	atg4
SPBC215.08c	0.873592	0.00588177	0.040155	arg4
SPBC1348.14c	0.855005	0.00604855	0.0410549	ght7
SPAC18B11.06	0.282856	0.00619014	0.0418306	lcp5
SPCC553.05c	0.601097	0.00630379	0.0423589	wtf6
SPAC1556.01c	0.352921	0.00632308	0.0424278	rad50
SPNCRNA.1691	1.02122	0.00681654	0.044905	SPNCRNA.1691
SPAC167.08	1.008	0.00731432	0.0471267	Tf2-2
SPAC2H10.01	0.377872	0.00756646	0.0484191	SPAC2H10.01
SPBC1683.08	0.26643	0.00761978	0.048694	ght4
SPAC4G9.19	0.312899	0.00769987	0.0489395	SPAC4G9.19
