# Supplementary material for: Rapalink-1 reveals TOR-dependent genes and an agmatinergic axis-based metabolic feedback regulating TOR activity and lifespan in fission yeast
Source: Commun Biol. 2025 Sep 29;8:1364. doi: 10.1038/s42003-025-08731-3 (PMC12479844; doi:10.1038/s42003-025-08731-3)
Supplement: Supplementary file 7 — Supplementary Data 4 [file 42003_2025_8731_MOESM7_ESM.xlsx]

## Sheet: Table 1
Supplementary Data 4 List of genes downregulated in fast growing fission yeast cells (0.5 OD600) following 5 hrs of 100nM rapamycin treatment in YES media.
gene_id	log2FoldChange	pvalue	padj	gene_name
SPAC25B8.13c	-1.1957	0.00462873	0.0338121	isp7
SPNCRNA.228	-1.02939	0.00714957	0.0462555	SPNCRNA.228
SPAC1399.04c	-0.837399	0.000503856	0.00616306	SPAC1399.04c
SPBC13A2.04c	-0.680949	4.62409e-05	0.0009568	ptr2
SPNCRNA.630	-0.572233	0.00041732	0.00542979	SPNCRNA.630
SPAC23H4.06	-0.553422	2.33162e-24	1.21685e-21	gln1
SPBC36.01c	-0.482113	1.12863e-08	7.46647e-07	SPBC36.01c
SPAC13G7.13c	-0.439567	1.25471e-07	6.13894e-06	msa1
SPAC821.08c	-0.438519	5.58508e-06	0.000162939	slp1
SPBC23E6.10c	-0.415933	1.94401e-08	1.25082e-06	mri1
SPBC36.03c	-0.415623	8.56674e-10	7.59207e-08	mfs3
SPBP22H7.07	-0.415265	2.92453e-09	2.27896e-07	prp5
SPBP8B7.05c	-0.412373	2.05769e-09	1.66638e-07	nce103
SPCC584.13	-0.400967	8.81629e-05	0.00159085	SPCC584.13
SPAC17A2.01	-0.399538	2.53317e-07	1.14407e-05	bsu1
SPAC23G3.04	-0.399359	0.00121374	0.0121955	ies4
SPAPB2B4.03	-0.393	0.000913048	0.00961566	cig2
SPBPB7E8.01	-0.381646	7.91202e-12	1.0044e-09	SPBPB7E8.01
SPBC1198.02	-0.379482	5.43204e-10	5.0028e-08	dea2
SPCC1739.13	-0.365678	5.97756e-11	6.68491e-09	ssa2
SPBC1685.09	-0.353681	0.000104818	0.00177098	rps29
SPAC2F7.14c	-0.350992	3.91177e-05	0.000835163	rrp4
SPAC14C4.12c	-0.349656	0.00559663	0.0388292	laf1
SPAC23G3.12c	-0.348565	1.23086e-09	1.03238e-07	SPAC23G3.12c
SPAC513.07	-0.343032	2.30251e-06	7.40745e-05	SPAC513.07
SPBC8D2.16c	-0.342409	0.00124757	0.012415	SPBC8D2.16c
SPBC29B5.02c	-0.341846	0.000812057	0.00887031	isp4
SPBC13E7.09	-0.337665	0.00482455	0.034955	vrp1
SPCC4G3.17	-0.335815	1.38105e-06	4.87728e-05	hdd1
SPBC359.03c	-0.334839	1.98968e-05	0.000481728	aat1
SPCC1223.05c	-0.334043	1.12364e-05	0.000298176	rpl3702
SPAC110.01	-0.333917	3.3985e-05	0.000756529	ppk1
SPAP7G5.06	-0.333357	0.000883922	0.00947896	per1
SPBC2F12.08c	-0.332734	0.00292059	0.0236518	ceg1
SPBC2D10.12	-0.328188	4.15704e-08	2.32448e-06	rhp23
SPCC330.06c	-0.32729	9.78797e-07	3.73773e-05	pmp20
SPCC306.03c	-0.325153	9.49322e-05	0.00164797	cnd2
SPAP11E10.01	-0.322098	0.000150777	0.00237651	SPAP11E10.01
SPCC1259.04	-0.320622	0.000640486	0.00732492	iec3
SPBC23G7.08c	-0.317444	3.53775e-05	0.000780133	rga7
SPAC9E9.13	-0.314379	1.4535e-09	1.19773e-07	wos2
SPAC13F5.05	-0.314231	0.0028456	0.0232045	mpd1
SPCC338.07c	-0.309776	6.60293e-08	3.40813e-06	naa15
SPAC3G9.09c	-0.304673	8.97614e-07	3.48592e-05	tif211
SPBC1A4.03c	-0.304482	1.25817e-05	0.000324706	top2
SPBC2D10.04	-0.303788	2.37549e-06	7.54802e-05	SPBC2D10.04
SPCC162.11c	-0.303673	6.50266e-05	0.00123656	SPCC162.11c
SPAC1039.01	-0.303016	0.000796428	0.0087607	SPAC1039.01
SPAC1834.05	-0.300811	6.37678e-07	2.6045e-05	alg9
SPBC651.11c	-0.299322	0.000200916	0.00297699	apm3
SPBC1734.02c	-0.297999	0.00229849	0.0199557	cdc27
SPCC338.17c	-0.295516	6.20886e-05	0.00121008	rad21
SPBC543.08	-0.295256	1.78077e-05	0.000440225	SPBC543.08
SPAC5H10.12c	-0.292065	0.00654573	0.0435486	SPAC5H10.12c
SPBP22H7.06	-0.291075	0.000241899	0.0034018	SPBP22H7.06
SPAC3F10.18c	-0.289996	0.0023965	0.0205034	rpl4102
SPBP4H10.11c	-0.289678	2.4866e-06	7.83863e-05	lcf2
SPAC18G6.07c	-0.287492	1.45133e-06	5.04956e-05	mra1
SPCC553.09c	-0.287397	0.000147626	0.00234964	spb70
SPAC15E1.08	-0.287315	8.88916e-05	0.0015936	naa10
SPCC645.08c	-0.28728	6.40395e-08	3.34215e-06	snd1
SPCC1494.03	-0.285464	0.00711295	0.0462096	arz1
SPAC1002.02	-0.284249	0.000462366	0.00580677	pom34
SPAC1093.01	-0.28117	2.42536e-05	0.000569596	ppr5
SPAC12B10.03	-0.280472	0.00169681	0.015908	bun62
SPAC22F8.10c	-0.279371	0.000250026	0.00347447	sap145
SPAC4G9.02	-0.277194	0.00776677	0.0491823	rnh201
SPCC4G3.14	-0.276637	0.000143322	0.00229755	mdj1
SPBC83.17	-0.276475	1.1858e-06	4.29822e-05	SPBC83.17
SPCC1281.06c	-0.276329	1.03724e-08	6.95986e-07	SPCC1281.06c
SPCC830.03	-0.275177	0.000671019	0.00761299	grc3
SPBC1604.03c	-0.274734	0.00585006	0.040055	SPBC1604.03c
SPCC18.07	-0.274694	0.000287619	0.00392717	rpc53
SPBC25B2.06c	-0.272095	0.000185208	0.00279718	btb2
SPAC4D7.04c	-0.27202	0.000197545	0.00293629	rer2
SPBC30B4.05	-0.271508	1.87033e-05	0.000459945	kap109
SPAC926.04c	-0.271416	3.73104e-08	2.13716e-06	hsp90
SPAC25G10.06	-0.270384	0.000162903	0.00253363	rps2801
SPBC646.04	-0.269713	9.28269e-05	0.00162298	pla1
SPAC110.04c	-0.268952	2.33681e-08	1.48324e-06	pss1
SPBC1773.07c	-0.268443	6.54772e-07	2.6286e-05	sbp1
SPBC1A4.05	-0.268036	0.000613928	0.00717318	blt1
SPCC1919.09	-0.267759	1.48547e-06	5.13032e-05	tif6
SPCC576.11	-0.265593	7.42108e-05	0.00138872	rpl15
SPBP35G2.08c	-0.263984	0.00334294	0.0262133	air1
SPCC74.04	-0.263937	0.00721667	0.0465614	SPCC74.04
SPAC5D6.12	-0.263911	0.000148072	0.00234964	mtf2
