# Supplementary material for: Rapalink-1 reveals TOR-dependent genes and an agmatinergic axis-based metabolic feedback regulating TOR activity and lifespan in fission yeast
Source: Commun Biol. 2025 Sep 29;8:1364. doi: 10.1038/s42003-025-08731-3 (PMC12479844; doi:10.1038/s42003-025-08731-3)
Supplement: Supplementary file 8 — Supplementary Data 5 [file 42003_2025_8731_MOESM8_ESM.xlsx]

## Sheet: Table 1
Supplementary Data 5 List of genes upregulated in fast growing fission yeast cells (0.5 OD600) following 5 hrs of 100nM rapalink-1 treatment in YES media.
gene_id	log2FoldChange	pvalue	padj	gene_name
SPAC869.04	8.00317	9.32166e-33	4.49169e-31	SPAC869.04
SPNCRNA.935	5.48058	5.21351e-60	5.92254e-58	SPNCRNA.935
SPNCRNA.130	5.30144	2.3814e-119	8.116e-117	omt3
SPAC869.03c	5.25253	3.62263e-34	1.90916e-32	SPAC869.03c
SPAC1039.09	4.84557	1.0344e-161	1.0576e-158	isp5
SPBPB2B2.01	4.60187	7.12405e-57	7.43228e-55	SPBPB2B2.01
SPNCRNA.603	4.19274	1.20715e-05	7.91148e-05	SPNCRNA.603
SPCC576.01c	4.17445	7.61301e-78	1.34199e-75	xan1
SPAC1039.10	4.12378	3.4596e-152	2.2107e-149	mmf2
SPAPB8E5.05	4.07824	5.4263e-58	6.03027e-56	mfm1
SPNCRNA.577	3.98942	0.000549768	0.00259024	SPBC1652.02-antisense-1
SPAC922.03	3.96774	0	0	SPAC922.03
SPBC29B5.02c	3.86352	3.74952e-85	8.71252e-83	isp4
SPAC1002.17c	3.67442	5.79155e-41	4.22949e-39	urg2
SPAC1002.19	3.65534	2.34911e-23	8.05949e-22	urg1
SPAC27D7.03c	3.57333	9.5298e-150	5.4129e-147	mei2
SPNCRNA.860	3.2737	2.55248e-05	0.000155337	SPNCRNA.860
SPNCRNA.103	3.0214	1.23242e-28	5.08074e-27	sme2
SPAC1039.02	3.00184	3.71505e-40	2.60155e-38	SPAC1039.02
SPAC1039.07c	2.9941	5.19922e-90	1.26564e-87	SPAC1039.07c
SPAC1039.01	2.95932	1.05983e-54	1.06232e-52	SPAC1039.01
SPCC777.03c	2.8093	6.10525e-08	5.61332e-07	SPCC777.03c
SPRRNA.31	2.77813	0.00160303	0.00668442	SPRRNA.31
SPBPB2B2.05	2.7699	1.40404e-30	6.296e-29	SPBPB2B2.05
SPAC1002.18	2.75637	7.96513e-47	7.0203e-45	urg3
SPCC1739.08c	2.75283	4.42723e-38	2.86481e-36	SPCC1739.08c
SPAC1399.04c	2.74563	1.14608e-19	3.06742e-18	SPAC1399.04c
SPAC521.03	2.62206	8.13266e-71	1.25982e-68	SPAC521.03
SPCC285.05	2.59926	8.6957e-128	4.0411e-125	SPCC285.05
SPAC513.03	2.5481	1.0061e-152	7.3474e-150	mfm2
SPAC6B12.03c	2.54203	1.11712e-08	1.1286e-07	bit2
SPAC869.10c	2.49112	4.54882e-35	2.55533e-33	put4
SPNCRNA.993	2.46145	1.09716e-06	8.6284e-06	SPNCRNA.993
SPCC965.08c	2.39221	1.42367e-56	1.45556e-54	alr1
SPNCRNA.178	2.3881	3.16997e-48	2.84297e-46	SPNCRNA.178
SPAC922.07c	2.38109	2.87954e-60	3.42331e-58	atd2
SPBP4G3.03	2.3736	0.000140364	0.000753717	fub2
SPAC3H1.06c	2.37044	4.50731e-33	2.21552e-31	SPAC3H1.06c
SPBPB21E7.11	2.36218	3.6691e-10	4.42369e-09	SPBPB21E7.11
SPBPB2B2.18	2.34109	0.00214296	0.00862584	SPBPB2B2.18
SPBC800.11	2.26179	3.4551e-107	1.039e-104	SPBC800.11
SPBC1105.14	2.26042	1.0314e-142	5.2727e-140	rsv2
SPBPB21E7.01c	2.24564	9.53933e-07	7.57222e-06	eno102
SPAC1399.01c	2.24259	1.62247e-24	5.84089e-23	SPAC1399.01c
SPCC794.04c	2.23783	2.11621e-96	5.69371e-94	SPCC794.04c
SPBC8E4.03	2.1941	1.1367e-188	2.9053e-185	SPBC8E4.03
SPNCRNA.1122	2.14244	0.000150227	0.000802465	SPNCRNA.1122
SPBC725.10	2.1317	1.5144e-06	1.15713e-05	SPBC725.10
SPNCRNA.311	2.13107	0.00117943	0.00505385	SPNCRNA.311
SPAC977.13c	2.12877	7.51738e-16	1.54955e-14	SPAC977.13c
SPAC13F5.03c	2.07453	3.8237e-11	5.07708e-10	gld1
SPBPB2B2.08	2.0487	0.000220927	0.00114657	SPBPB2B2.08
SPAC1F7.12	2.03352	4.9562e-158	4.2227e-155	yak3
SPAC1039.06	2.02679	1.2163e-127	5.1814e-125	SPAC1039.06
SPCC1223.09	1.97775	1.16438e-70	1.75068e-68	SPCC1223.09
SPCC338.12	1.97365	1.0593e-119	3.8679e-117	pbi2
SPCC737.04	1.96936	1.3972e-116	4.4641e-114	SPCC737.04
SPAC869.07c	1.96843	9.41525e-06	6.29984e-05	mel1
SPBC359.02	1.95888	7.45327e-11	9.57315e-10	alr2
SPAC27E2.11c	1.93903	0.0060898	0.0217852	SPAC27E2.11c
SPCC965.06	1.93651	1.2315e-172	1.5739e-169	osr2
SPAC19D5.01	1.93554	2.01482e-95	5.14988e-93	pyp2
SPBC1271.09	1.9315	5.22362e-43	4.17236e-41	tgp1
SPAC806.05	1.92613	0.0141927	0.0443335	SPAC806.05
SPNCRNA.32	1.89587	0.00119438	0.00510508	prl32
SPNCRNA.1668	1.87067	3.8335e-06	2.73317e-05	mug147-antisense-1
SPNCRNA.12	1.86836	0.00115169	0.00495991	prl12
SPCC70.04c	1.86649	8.4212e-21	2.40709e-19	SPCC70.04c
SPCC965.11c	1.84366	5.2693e-19	1.3536e-17	agp3
SPAC922.09	1.84326	7.37882e-08	6.6762e-07	SPAC922.09
SPBPB2B2.06c	1.82404	1.33171e-12	2.06921e-11	SPBPB2B2.06c
SPNCRNA.1527	1.77036	0.00516152	0.0188335	SPNCRNA.1527
SPAC869.01	1.75195	2.50835e-05	0.000153565	SPAC869.01
SPNCRNA.1696	1.7501	1.34507e-21	4.11736e-20	SPNCRNA.1696
SPNCRNA.1015	1.73989	0.0102242	0.033547	SPNCRNA.1015
SPCPB16A4.06c	1.7274	9.40162e-33	4.49169e-31	SPCPB16A4.06c
SPBP4G3.02	1.71924	6.52485e-20	1.7742e-18	pho1
SPNCRNA.1216	1.71475	1.60525e-07	1.40514e-06	SPNCRNA.1216
SPAC1399.03	1.71222	2.0773e-21	6.32093e-20	fur4
SPBC1271.08c	1.70107	4.79574e-22	1.50404e-20	SPBC1271.08c
SPNCRNA.987	1.69757	0.00101598	0.00446576	SPAC9E9.17c-antisense-1
SPAC17G6.03	1.6926	2.5616e-05	0.000155706	SPAC17G6.03
SPAC1F7.09c	1.67586	2.47044e-74	4.07384e-72	SPAC1F7.09c
SPBC19C7.04c	1.66439	3.35685e-07	2.8411e-06	SPBC19C7.04c
SPNCRNA.282	1.65601	1.62088e-05	0.000103964	SPNCRNA.282
SPBC1773.03c	1.6427	1.3144e-68	1.86645e-66	SPBC1773.03c
SPBC16E9.16c	1.64166	4.3631e-78	7.96578e-76	lsd90
SPBC1271.07c	1.63209	0.0157215	0.0482404	SPBC1271.07c
SPAC13G7.02c	1.60214	1.0572e-173	1.8015e-170	ssa1
SPNCRNA.1691	1.59018	2.4323e-05	0.000149987	SPNCRNA.1691
SPAC17C9.16c	1.58169	9.42295e-85	2.09435e-82	mfs1
SPAC869.08	1.54014	2.01302e-06	1.50008e-05	pcm2
SPNCRNA.1306	1.53666	0.0119319	0.038459	SPNCRNA.1306
SPCC757.13	1.53295	9.11409e-21	2.5884e-19	SPCC757.13
SPAC22H10.13	1.5286	2.31659e-74	3.94747e-72	zym1
SPBC1683.05	1.52453	1.00179e-24	3.68427e-23	SPBC1683.05
SPBPB2B2.12c	1.50871	0.000251294	0.00128719	gal10
SPCC794.01c	1.50859	6.33493e-40	4.26895e-38	zwf2
SPAC3G6.07	1.50606	0.000227367	0.00117761	SPAC3G6.07
SPAC11D3.09	1.50433	1.51658e-06	1.15713e-05	SPAC11D3.09
SPNCRNA.925	1.48667	0.00625178	0.0222556	SPAC8C9.04-antisense-1
SPBC16D10.08c	1.47906	5.7707e-127	2.2692e-124	hsp104
SPAC513.02	1.46628	7.80681e-21	2.25471e-19	SPAC513.02
SPAPJ691.02	1.45077	2.81024e-27	1.12234e-25	SPAPJ691.02
SPAC31G5.09c	1.45025	5.48413e-07	4.47842e-06	spk1
SPBC1773.17c	1.44862	4.03156e-45	3.43489e-43	SPBC1773.17c
SPNCRNA.1459	1.44377	2.81714e-15	5.51772e-14	SPNCRNA.1459
SPNCRNA.1489	1.42687	3.68409e-12	5.49068e-11	aim27-antisense-1
SPNCRNA.908	1.42531	0.0030257	0.0116296	rpt5-antisense-1
SPNCRNA.451	1.42338	0.00255686	0.0101244	SPNCRNA.451
SPBP26C9.02c	1.42284	2.3263e-45	2.0156e-43	car1
SPAC26F1.11	1.42027	2.01163e-13	3.3606e-12	SPAC26F1.11
SPBC32C12.02	1.40526	4.69464e-50	4.36346e-48	ste11
SPAPB24D3.03	1.40127	3.03291e-54	2.92533e-52	SPAPB24D3.03
SPBPB21E7.04c	1.39648	1.55035e-23	5.35498e-22	SPBPB21E7.04c
SPNCRNA.1278	1.39396	1.24916e-13	2.12856e-12	SPNCRNA.1278
SPBC3E7.02c	1.39228	2.11071e-09	2.36104e-08	hsp16
SPCC11E10.01	1.37059	8.65752e-79	1.63916e-76	SPCC11E10.01
SPCC965.07c	1.36872	4.85234e-98	1.37806e-95	gst2
SPCC1494.01	1.36076	2.42798e-19	6.39786e-18	SPCC1494.01
SPNCRNA.1316	1.34221	2.07294e-24	7.41038e-23	SPNCRNA.1316
SPCC1450.07c	1.34131	2.8034e-43	2.27476e-41	dao1
SPAP7G5.06	1.32192	5.99437e-14	1.04584e-12	per1
SPAC1565.04c	1.31114	2.56149e-23	8.72954e-22	ste4
SPBPB21E7.02c	1.29417	0.015495	0.0477527	SPBPB21E7.02c
SPAC5H10.02c	1.28589	0.00976056	0.0321702	hsp3102
SPCC4G3.03	1.27698	1.47322e-24	5.37937e-23	SPCC4G3.03
SPBC1683.02	1.27363	6.84995e-21	2.0241e-19	SPBC1683.02
SPAC20H4.11c	1.27356	2.45962e-13	4.06911e-12	rho5
SPBC1861.05	1.27069	8.38721e-11	1.07189e-09	SPBC1861.05
SPCC132.04c	1.26558	2.35913e-44	1.97703e-42	gdh2
SPAC4G9.22	1.25163	2.01483e-36	1.18388e-34	SPAC4G9.22
SPCC191.06	1.24874	6.64893e-07	5.3659e-06	SPCC191.06
SPCC13B11.04c	1.24705	1.9292e-37	1.20269e-35	fmd3
SPNCRNA.1472	1.23674	0.00924252	0.0309213	SPNCRNA.1472
SPCC16A11.15c	1.23517	7.77676e-43	6.02345e-41	SPCC16A11.15c
SPBC359.06	1.23317	6.10927e-13	9.85193e-12	mug14
SPNCRNA.834	1.22558	3.71958e-06	2.66672e-05	SPNCRNA.834
SPBC1773.02c	1.2251	6.05507e-61	7.36988e-59	bcp1
SPAC1F8.01	1.21855	0.000277247	0.00140604	ght3
SPAC2E1P3.04	1.21667	1.27043e-68	1.85556e-66	cao1
SPBC56F2.06	1.21561	6.89822e-06	4.7081e-05	mug147
SPAC11E3.06	1.2071	4.46172e-06	3.13874e-05	map1
SPAC25B8.13c	1.19199	0.000848192	0.00381686	isp7
SPAC9E9.09c	1.19131	2.80681e-16	6.02874e-15	atd1
SPAC323.07c	1.1863	6.8325e-50	6.23709e-48	SPAC323.07c
SPAC4A8.04	1.1861	6.62053e-63	8.90635e-61	isp6
SPNCRNA.897	1.1844	0.00953087	0.0316581	ace2-antisense-1
SPAC869.05c	1.18137	5.51642e-33	2.68571e-31	SPAC869.05c
SPNCRNA.1366	1.1717	5.62397e-09	5.92778e-08	SPNCRNA.1366
SPBC16G5.02c	1.15723	7.76866e-43	6.02345e-41	rbk1
SPAC31G5.14	1.15709	6.27363e-32	2.91553e-30	gcv1
SPAC24C9.08	1.15502	3.36041e-82	7.15767e-80	SPAC24C9.08
SPBC16D10.10	1.15283	3.58994e-39	2.35279e-37	tad2
SPAC637.03	1.14074	8.6909e-81	1.77712e-78	SPAC637.03
SPNCRNA.1327	1.14057	0.0149271	0.0462468	SPNCRNA.1327
SPNCRNA.920	1.13885	0.00236563	0.00941098	SPNCRNA.920
SPAC212.06c	1.13475	0.01301	0.0413089	SPAC212.06c
SPAC1805.16c	1.13246	2.68396e-39	1.78187e-37	SPAC1805.16c
SPBC359.01	1.12061	4.46349e-42	3.40557e-40	SPBC359.01
SPBC1198.07c	1.11773	0.00421891	0.0156774	SPBC1198.07c
SPAC29B12.14c	1.11743	3.14955e-34	1.67714e-32	SPAC29B12.14c
SPBPB21E7.07	1.11708	1.69235e-36	1.00596e-34	aes1
SPNCRNA.279	1.08536	0.00359659	0.0136109	SPNCRNA.279
SPCC70.03c	1.08467	3.06851e-72	4.90195e-70	SPCC70.03c
SPBC24C6.06	1.08087	2.44495e-21	7.39561e-20	gpa1
SPAC57A7.05	1.07696	1.24812e-43	1.0291e-41	SPAC57A7.05
SPCC794.02	1.07689	6.31007e-17	1.41479e-15	wtf5
SPNCRNA.1350	1.07671	0.00210552	0.0085019	SPNCRNA.1350
SPAC19G12.09	1.07634	1.81706e-63	2.51049e-61	SPAC19G12.09
SPAC8C9.03	1.07148	3.03435e-22	9.63452e-21	cgs1
SPAC26H5.09c	1.07007	2.59953e-62	3.40739e-60	SPAC26H5.09c
SPCC1393.14	1.06296	1.10747e-05	7.29559e-05	ten1
SPAC15E1.02c	1.06156	9.06436e-22	2.79139e-20	SPAC15E1.02c
SPAC23E2.03c	1.06072	2.09997e-14	3.79331e-13	ste7
SPCC1442.04c	1.0505	1.01841e-33	5.2587e-32	SPCC1442.04c
SPAC24B11.05	1.04674	1.54497e-32	7.31288e-31	SPAC24B11.05
SPBC725.03	1.04398	1.73466e-33	8.86759e-32	SPBC725.03
SPBC23G7.10c	1.03491	4.85778e-25	1.81263e-23	SPBC23G7.10c
SPCC1753.02c	1.02871	8.95882e-42	6.73492e-40	git3
SPAC222.15	1.02324	0.00965925	0.0319599	meu13
SPCC548.07c	1.02262	8.0687e-10	9.41716e-09	ght1
SPNCRNA.1503	1.02022	0.000590795	0.00275309	SPNCRNA.1503
SPAC4F10.20	1.01735	3.4753e-62	4.44143e-60	grx1
SPAC212.12	1.01353	0.00320846	0.0122675	SPAC212.12
SPBC119.03	1.01037	1.44561e-57	1.57233e-55	SPBC119.03
SPBC30D10.14	1.01034	4.67972e-37	2.84794e-35	SPBC30D10.14
SPCC1393.12	1.00763	1.04564e-28	4.3814e-27	SPCC1393.12
SPAC2F3.05c	1.00376	1.27639e-36	7.67635e-35	SPAC2F3.05c
SPBC2G2.04c	1.00263	1.58493e-79	3.11621e-77	mmf1
SPBC1348.14c	0.99659	0.00347307	0.0132003	ght7
SPAC32A11.02c	0.995117	4.40656e-57	4.69299e-55	SPAC32A11.02c
SPCC1620.05	0.98457	0.000162404	0.000861214	SPCC1620.05
SPNCRNA.1601	0.979835	0.000387529	0.00188671	SPBC2G2.17c-antisense-1
SPCPB16A4.07	0.976598	1.26874e-37	8.00717e-36	SPCPB16A4.07
SPAC1F7.10	0.965032	1.11245e-18	2.78767e-17	SPAC1F7.10
SPAC688.03c	0.96489	3.85623e-11	5.10701e-10	SPAC688.03c
SPBPJ4664.02	0.962337	7.72354e-30	3.43328e-28	SPBPJ4664.02
SPBC1683.12	0.949341	1.36137e-11	1.91716e-10	SPBC1683.12
SPCC1906.04	0.937368	0.000100012	0.000550926	wtf20
SPNCRNA.1558	0.9347	0.00836089	0.0284749	qcr10-antisense-1
SPBC428.05c	0.933049	3.24357e-60	3.76844e-58	arg12
SPBC2D10.06	0.922017	5.94575e-06	4.10288e-05	rep1
SPNCRNA.828	0.91661	0.0106927	0.0348604	SPNCRNA.828
SPBC3H7.02	0.910074	1.72196e-29	7.33556e-28	SPBC3H7.02
SPBC56F2.15	0.90768	2.61548e-26	1.00529e-24	tam13
SPCC736.13	0.907381	2.37147e-33	1.18852e-31	SPCC736.13
SPBC1773.05c	0.902185	7.33988e-21	2.1319e-19	tms1
SPAC14C4.03	0.900762	0.00832806	0.028398	mek1
SPBC106.02c	0.895799	3.04779e-05	0.000183513	srx1
SPBC337.08c	0.895493	1.20776e-54	1.18732e-52	ubi4
SPAC13G6.06c	0.895029	1.0835e-61	1.35094e-59	gcv2
SPBC1683.11c	0.892499	0.00421311	0.015675	SPBC1683.11c
SPNCRNA.1092	0.890214	4.82862e-07	3.95575e-06	SPNCRNA.1092
SPAC22F3.12c	0.888514	2.80633e-11	3.77525e-10	rgs1
SPNCRNA.1188	0.883675	0.00168335	0.00697915	pbi2-antisense-1
SPAC16.05c	0.878013	3.15773e-19	8.23587e-18	sfp1
SPAC11D3.16c	0.871012	3.03757e-15	5.92674e-14	SPAC11D3.16c
SPAC15E1.10	0.868013	0.000295833	0.0014841	fub1
SPCC285.04	0.865399	2.26898e-10	2.78154e-09	SPCC285.04
SPAC977.16c	0.864879	3.49985e-11	4.65917e-10	dak2
SPBC1348.12	0.863998	4.87915e-07	3.99075e-06	SPBC1348.12
SPCPB1C11.02	0.860295	1.52469e-22	4.93306e-21	SPCPB1C11.02
SPNCRNA.1352	0.854501	0.00676354	0.023763	SPNCRNA.1352
SPAC3A11.10c	0.848992	1.04633e-30	4.73346e-29	SPAC3A11.10c
SPAC26F1.04c	0.842495	2.49609e-26	9.66667e-25	etr1
SPCC70.09c	0.836089	0.00458109	0.0169332	mug9
SPAP8A3.04c	0.835873	9.23264e-38	5.89966e-36	hsp9
SPNCRNA.1565	0.83514	0.00100994	0.00444302	SPNCRNA.1565
SPCC191.11	0.832907	1.65592e-14	3.02324e-13	inv1
SPAPB1A10.05	0.831176	5.26191e-16	1.10798e-14	SPAPB1A10.05
SPBC8E4.04	0.829474	2.20924e-34	1.20145e-32	SPBC8E4.04
SPAC17G6.13	0.824966	3.14787e-33	1.56232e-31	slt1
SPCC576.02	0.823991	1.63166e-13	2.75282e-12	SPCC576.02
SPAC1399.05c	0.823408	0.000129372	0.000699768	toe1
SPBPB21E7.09	0.814472	4.14869e-18	1.00991e-16	SPBPB21E7.09
SPAC32A11.01	0.812897	1.70081e-09	1.92784e-08	mug8
SPAC2E1P3.05c	0.812859	4.3625e-36	2.50574e-34	SPAC2E1P3.05c
SPAC823.16c	0.809508	2.15611e-14	3.88101e-13	atg1802
SPAC1039.05c	0.80518	2.4712e-20	6.90314e-19	klf1
SPACUNK4.16c	0.802877	1.55237e-41	1.15011e-39	SPACUNK4.16c
SPAPB24D3.04c	0.801238	0.000174718	0.000917942	mag1
SPBPB7E8.02	0.793686	9.83375e-23	3.22245e-21	SPBPB7E8.02
SPAC1751.01c	0.793153	2.34036e-19	6.19892e-18	gti1
SPAC9E9.11	0.79192	1.70311e-31	7.8435e-30	plr1
SPBC1683.08	0.791129	1.06126e-14	1.98725e-13	ght4
SPCC24B10.14c	0.782636	0.00188818	0.00773096	xlf1
SPCC1620.02	0.780793	0.000239672	0.00123384	wtf23
SPCC417.02	0.780409	1.10095e-06	8.63195e-06	dad5
SPCC576.03c	0.774935	1.19273e-50	1.12912e-48	tpx1
SPAC589.07c	0.773771	0.000608329	0.00282707	atg1801
SPAC26F1.14c	0.769365	1.75464e-22	5.64133e-21	aif1
SPCC965.13	0.768868	8.77253e-34	4.57604e-32	SPCC965.13
SPAC750.01	0.768536	2.5401e-05	0.000154767	SPAC750.01
SPBC660.05	0.763672	1.60926e-05	0.000103348	SPBC660.05
SPBC16A3.02c	0.760682	5.18411e-36	2.94458e-34	SPBC16A3.02c
SPAC2F3.08	0.75639	5.28877e-14	9.32283e-13	sut1
SPAC4H3.03c	0.755565	2.76623e-15	5.43884e-14	SPAC4H3.03c
SPCC1235.14	0.752735	9.73544e-06	6.49707e-05	ght5
SPBC1105.19	0.749583	6.09624e-07	4.95855e-06	tam12
SPAC2E1P3.01	0.749082	7.0326e-21	2.06613e-19	SPAC2E1P3.01
SPAC4D7.02c	0.747974	1.25776e-17	2.89626e-16	pgc1
SPAC11H11.04	0.746653	1.83942e-13	3.08299e-12	mam2
SPBC32F12.03c	0.746153	4.60682e-37	2.83736e-35	gpx1
SPAC29A4.17c	0.742674	3.85074e-07	3.22705e-06	SPAC29A4.17c
SPBC660.06	0.742549	1.92634e-33	9.74996e-32	SPBC660.06
SPNCRNA.904	0.741673	0.00166909	0.00692564	dmc1-antisense-1
SPCC338.18	0.740811	0.000342251	0.00169673	SPCC338.18
SPCC417.10	0.73383	8.90987e-18	2.08932e-16	dal51
SPCC320.14	0.733117	1.45787e-15	2.9226e-14	sry1
SPCC417.16	0.731483	3.05648e-23	1.03475e-21	SPCC417.16
SPNCRNA.651	0.730326	0.00749059	0.0260489	SPNCRNA.651
SPAC29B12.13	0.719979	2.74702e-07	2.34046e-06	SPAC29B12.13
SPAC688.04c	0.718068	8.42859e-21	2.40709e-19	gst3
SPCC16A11.08	0.717416	4.98033e-10	5.9208e-09	atg20
SPBC11C11.06c	0.711516	2.65601e-34	1.42921e-32	SPBC11C11.06c
SPBC660.07	0.710555	6.34664e-40	4.26895e-38	ntp1
SPAC3C7.13c	0.709695	1.8868e-16	4.06975e-15	SPAC3C7.13c
SPBC1685.05	0.704215	1.26429e-12	1.97044e-11	SPBC1685.05
SPCC191.01	0.703045	7.81706e-24	2.75592e-22	SPCC191.01
SPBC8E4.01c	0.702282	7.80472e-25	2.89114e-23	pho84
SPCC757.12	0.696925	9.63228e-30	4.20857e-28	SPCC757.12
SPBPB2B2.13	0.696106	8.47912e-05	0.000473201	gal1
SPAC23D3.12	0.69481	0.000298265	0.00149337	SPAC23D3.12
SPAC22A12.11	0.690584	8.08888e-30	3.56469e-28	dak1
SPBC21C3.19	0.688734	9.67799e-35	5.3776e-33	SPBC21C3.19
SPBC1347.11	0.688026	6.78762e-10	7.995e-09	sro1
SPAC3A12.08	0.687019	2.57365e-06	1.88489e-05	SPAC3A12.08
SPAC1B3.01c	0.686802	0.0108232	0.0351957	SPAC1B3.01c
SPAC10F6.05c	0.686558	2.20071e-11	2.99202e-10	ubc6
SPAP11E10.01	0.686509	4.17032e-15	7.98453e-14	SPAP11E10.01
SPAPB18E9.05c	0.680947	5.74566e-27	2.27688e-25	SPAPB18E9.05c
SPBC19G7.06	0.68025	7.54908e-10	8.85112e-09	mbx1
SPCC162.06c	0.679116	4.086e-12	6.07199e-11	SPCC162.06c
SPAC22A12.17c	0.67703	5.33452e-05	0.000308835	SPAC22A12.17c
SPNCRNA.812	0.676908	1.30168e-06	1.00668e-05	SPAC6C3.02c-antisense-1
SPCC965.09	0.676017	4.40496e-07	3.65555e-06	SPCC965.09
SPNCRNA.738	0.675861	0.00905338	0.030388	SPNCRNA.738
SPAC458.04c	0.675833	0.00900969	0.0302811	dli1
SPBC1271.14	0.673973	1.08272e-19	2.91309e-18	SPBC1271.14
SPBC365.12c	0.671156	3.23391e-19	8.39174e-18	ish1
SPAC977.14c	0.667621	2.70325e-40	1.9193e-38	SPAC977.14c
SPCC553.05c	0.665192	0.00599472	0.0214985	wtf6
SPNCRNA.1560	0.657965	0.000211754	0.00110121	SPNCRNA.1560
SPAC4F8.01	0.657756	2.19501e-12	3.31979e-11	did4
SPAC19G12.04	0.656683	1.96082e-05	0.000122539	dal1
SPCC4B3.01	0.653411	9.85283e-17	2.18042e-15	tum1
SPCC417.09c	0.652935	9.11434e-13	1.44249e-11	SPCC417.09c
SPAPB24D3.10c	0.652278	1.87942e-08	1.84407e-07	agl1
SPBC1683.07	0.649647	5.68228e-06	3.94136e-05	mal1
SPAC977.18	0.648953	0.0110161	0.0357778	SPAC977.18
SPAC3C7.05c	0.648943	2.85742e-14	5.0896e-13	mug191
SPAC1782.12c	0.644335	1.65737e-05	0.000105642	SPAC1782.12c
SPBP19A11.01	0.643468	4.20605e-31	1.91976e-29	gcv3
SPAC20G4.02c	0.643375	0.000228987	0.0011848	fus1
SPBC2A9.02	0.641945	8.54799e-18	2.02302e-16	SPBC2A9.02
SPCC306.10	0.639865	0.0131624	0.0416118	wtf8
SPAC31G5.12c	0.638839	3.35598e-08	3.23085e-07	maf1
SPBC21.07c	0.63723	3.01411e-06	2.19489e-05	ppk24
SPCC162.11c	0.637098	1.63034e-14	2.9872e-13	SPCC162.11c
SPAC20G8.10c	0.636859	2.58888e-07	2.20941e-06	atg6
SPAC977.10	0.634643	9.34949e-18	2.1824e-16	sod2
SPBC215.11c	0.634579	1.67956e-19	4.47183e-18	SPBC215.11c
SPAPB18E9.04c	0.632501	5.20796e-09	5.53494e-08	SPAPB18E9.04c
SPBC32H8.07	0.629891	1.01618e-13	1.74907e-12	git5
SPBP8B7.24c	0.626076	1.63052e-13	2.75282e-12	atg8
SPACUNK4.10	0.626047	1.16892e-22	3.80606e-21	SPACUNK4.10
SPAC1002.12c	0.625939	2.21042e-12	3.33323e-11	SPAC1002.12c
SPBC12D12.09	0.625248	0.000318444	0.00158431	rev7
SPAC3H8.04	0.625043	1.75753e-13	2.95542e-12	SPAC3H8.04
SPCPB1C11.03	0.624667	2.56439e-07	2.19217e-06	SPCPB1C11.03
SPBC4F6.17c	0.619951	8.45072e-24	2.95891e-22	SPBC4F6.17c
SPAC11D3.19	0.616943	0.00151877	0.00636912	SPAC11D3.19
SPCC16A11.01	0.616154	5.19103e-18	1.25766e-16	sfk1
SPCC306.11	0.612934	1.54814e-24	5.61281e-23	SPCC306.11
SPNCRNA.1328	0.608523	0.000388201	0.00188819	SPBC660.08-antisense-1
SPCC1739.06c	0.607267	6.21971e-18	1.49273e-16	SPCC1739.06c
SPCPB1C11.01	0.606443	0.016305	0.0495843	amt1
SPBC17F3.01c	0.60357	1.11052e-06	8.69372e-06	rga5
SPAC11D3.08c	0.603547	1.55597e-13	2.64256e-12	SPAC11D3.08c
SPBC36.02c	0.603483	3.73268e-09	4.02562e-08	SPBC36.02c
SPCC830.07c	0.599474	9.59032e-23	3.18496e-21	psi1
SPCC306.08c	0.598173	1.28819e-25	4.87794e-24	mdh1
SPBC354.12	0.597023	0.000278692	0.00141196	gpd3
SPAPB8E5.04c	0.596798	6.05351e-22	1.88692e-20	npc2
SPCC285.06c	0.594093	0.00196592	0.0080078	wtf17
SPAC26F1.07	0.593556	3.80779e-32	1.78582e-30	SPAC26F1.07
SPBC31E1.04	0.593136	2.68991e-14	4.80798e-13	pep12
SPNCRNA.1159	0.590119	0.0148336	0.0459851	SPNCRNA.1159
SPBC23E6.01c	0.587611	1.92408e-11	2.62992e-10	cxr1
SPNCRNA.854	0.587313	0.00952723	0.0316581	SPNCRNA.854
SPAC977.15	0.585117	0.00273575	0.0106846	SPAC977.15
SPAC23G3.03	0.583668	5.1721e-14	9.14871e-13	sib2
SPBC337.16	0.582523	3.54848e-19	9.16154e-18	cho1
SPAC4H3.08	0.580635	1.81899e-05	0.000114941	SPAC4H3.08
SPBC21B10.08c	0.574963	9.59475e-23	3.18496e-21	SPBC21B10.08c
SPBC354.15	0.57447	7.60514e-11	9.74373e-10	fap1
SPCC1450.13c	0.573452	1.46983e-10	1.82373e-09	SPCC1450.13c
SPAC20G4.03c	0.572669	1.33709e-10	1.6712e-09	hri1
SPCC663.17	0.572436	0.000564061	0.00263814	wtf15
SPCC162.04c	0.570389	0.00180718	0.0074263	wtf13
SPAC821.10c	0.569619	3.77216e-20	1.04234e-18	sod1
SPBC1711.11	0.569211	5.9883e-06	4.12563e-05	SPBC1711.11
SPBP4H10.12	0.568904	3.96227e-11	5.20697e-10	SPBP4H10.12
SPAC6F12.03c	0.568654	1.87492e-08	1.84319e-07	fsv1
SPBP19A11.02c	0.565925	2.79831e-07	2.38019e-06	SPBP19A11.02c
SPBC3D6.06c	0.563738	9.69739e-23	3.19826e-21	prs5
SPCC1442.16c	0.562886	1.38605e-16	3.02798e-15	zta1
SPAC4G9.19	0.562879	5.84581e-06	4.04929e-05	SPAC4G9.19
SPAC17A2.13c	0.559831	1.29049e-29	5.59069e-28	rad25
SPBC19C2.05	0.559434	1.39784e-06	1.07455e-05	pat1
SPAC10F6.06	0.557972	1.57643e-29	6.77204e-28	vip1
SPBC13A2.04c	0.557714	0.00501287	0.0183697	ptr2
SPAC56E4.03	0.554456	2.8953e-21	8.70633e-20	SPAC56E4.03
SPAC22H12.01c	0.554028	2.42663e-07	2.08837e-06	mug35
SPBC25B2.02c	0.549597	8.92554e-10	1.03463e-08	mam1
SPBC106.13	0.546537	8.12658e-06	5.48786e-05	gid9
SPAC4H3.04c	0.545479	0.000329491	0.00163689	SPAC4H3.04c
SPAC328.03	0.545285	5.97311e-24	2.12045e-22	tps1
SPAC16E8.03	0.543892	0.00521627	0.0190197	gna1
SPAC1687.02	0.543828	0.000200506	0.0010459	SPAC1687.02
SPBC1652.01	0.543271	1.54338e-08	1.53796e-07	SPBC1652.01
SPCC320.03	0.54101	1.75916e-20	4.94111e-19	SPCC320.03
SPNCRNA.1473	0.538767	0.00876233	0.029625	spo14-antisense-1
SPAC7D4.07c	0.536204	9.38076e-20	2.53727e-18	trx1
SPAC630.07c	0.533331	7.08491e-06	4.82265e-05	SPAC630.07c
SPBC428.11	0.532145	1.11007e-15	2.25185e-14	met17
SPNCRNA.975	0.528625	5.94437e-06	4.10288e-05	SPNCRNA.975
SPAC20H4.02	0.52343	0.00160442	0.00668442	dsc3
SPBC8E4.02c	0.518705	1.95851e-05	0.000122539	SPBC8E4.02c
SPBC16C6.14	0.516484	0.00149878	0.0062956	spo2
SPCC830.02	0.516297	0.0021136	0.00852616	wtf24
SPAC1F7.07c	0.516255	0.000653929	0.00301704	fip1
SPAC869.02c	0.514868	6.83151e-10	8.02821e-09	SPAC869.02c
SPAC26F1.10c	0.51457	1.28303e-11	1.81183e-10	pyp1
SPBC1773.06c	0.514362	4.37856e-07	3.64193e-06	adh8
SPAC1783.07c	0.512857	2.65291e-18	6.48885e-17	pap1
SPAC222.17	0.511311	0.00547516	0.0198927	SPAC222.17
SPAC1635.01	0.511254	4.21055e-23	1.41607e-21	SPAC1635.01
SPCC757.11c	0.511148	4.60208e-07	3.79449e-06	SPCC757.11c
SPCC70.10	0.510643	2.27024e-06	1.68195e-05	SPCC70.10
SPBC215.14c	0.505785	0.000201654	0.00105082	vps20
SPBP16F5.03c	0.503887	5.53337e-09	5.85643e-08	tra1
SPCC1739.15	0.502317	0.0136345	0.0428657	wtf21
SPBP35G2.13c	0.49828	3.64033e-06	2.61486e-05	swc2
SPAC19A8.05c	0.498247	2.19427e-09	2.43322e-08	sst4
SPCC1235.01	0.497588	1.96554e-25	7.38812e-24	SPCC1235.01
SPAC17G8.04c	0.495133	3.675e-15	7.08928e-14	arc5
SPCC1281.08	0.491325	0.00738416	0.0257226	wtf11
SPCC417.11c	0.49049	7.47821e-05	0.000420557	SPCC417.11c
SPBC947.15c	0.489727	1.20339e-15	2.43152e-14	nde1
SPNCRNA.622	0.489032	0.00180342	0.00741967	sty1-antisense-1
SPCC364.02c	0.487363	3.68448e-05	0.000219203	bis1
SPNCRNA.1115	0.485416	4.56192e-11	5.96433e-10	SPNCRNA.1115
SPCC1020.03	0.484463	0.000594867	0.00276703	mmt1
SPAC1D4.11c	0.481609	3.19552e-09	3.49049e-08	lkh1
SPBPB2B2.10c	0.481215	7.44107e-05	0.000419391	gal7
SPBC16G5.09	0.48056	2.42796e-10	2.96932e-09	SPBC16G5.09
SPBC1271.01c	0.477044	0.000688263	0.00315835	pof13
SPAC212.04c	0.476086	0.00708184	0.0247622	SPAC212.04c
SPBPB7E8.01	0.475348	1.27179e-18	3.17141e-17	SPBPB7E8.01
SPBC216.03	0.471807	1.83241e-09	2.06783e-08	SPBC216.03
SPCC1183.11	0.471757	1.21943e-10	1.53456e-09	msy1
SPAC3F10.19	0.469204	0.0133652	0.0421371	spd2
SPAPB24D3.08c	0.467823	1.59591e-11	2.22297e-10	SPAPB24D3.08c
SPAC23C4.16c	0.467283	1.47361e-09	1.67775e-08	atg15
SPBC32F12.16	0.465875	0.0116109	0.0375189	gem7
SPAC22F8.05	0.464728	2.69753e-15	5.32423e-14	SPAC22F8.05
SPAC29E6.08	0.463879	3.40224e-15	6.61303e-14	tbp1
SPAC25B8.10	0.463777	5.59702e-09	5.91157e-08	SPAC25B8.10
SPCC162.08c	0.462092	0.00422654	0.0156907	nup211
SPCC24B10.03	0.460382	0.0119156	0.0384308	SPCC24B10.03
SPCC330.21	0.458345	0.00142631	0.00601095	new25
SPAC11G7.03	0.457483	6.24472e-13	1.00387e-11	idh1
SPAC4G9.11c	0.457229	1.76592e-09	1.9972e-08	cmb1
SPBC26H8.03	0.456059	6.4328e-18	1.52951e-16	cho2
SPAC2C4.17c	0.455023	1.99195e-08	1.94701e-07	msy2
SPBC1685.14c	0.45403	8.48848e-07	6.7696e-06	SPBC1685.14c
SPBC16C6.04	0.450855	0.000153281	0.000817928	dbl6
SPAPB1A10.10c	0.450726	1.57744e-06	1.19642e-05	ypt71
SPAC688.02c	0.448037	0.00100645	0.00443149	mis14
SPCC1682.11c	0.446045	7.82677e-07	6.26142e-06	ctl1
SPBC211.07c	0.445651	1.38419e-06	1.06566e-05	ubc8
SPBC23E6.09	0.445629	9.81898e-12	1.39818e-10	ssn6
SPAC12B10.13	0.445405	2.74916e-06	2.00767e-05	gid8
SPBC902.05c	0.445251	1.07508e-11	1.52661e-10	idh2
SPNCRNA.1133	0.444247	0.00413885	0.0154324	SPNCRNA.1133
SPCC31H12.02c	0.443676	0.0108269	0.0351957	mug73
SPBC18H10.05	0.443248	0.000241555	0.00124103	SPBC18H10.05
SPBC8D2.04	0.441292	5.02918e-16	1.06677e-14	hht2
SPNCRNA.58	0.441008	0.00180113	0.00741932	prl58
SPCC1020.05	0.440668	1.53185e-08	1.52946e-07	SPCC1020.05
SPCC757.05c	0.439777	2.56835e-08	2.49135e-07	SPCC757.05c
SPBC21B10.11	0.437014	0.0148196	0.0459851	dpm2
SPCC550.07	0.43665	2.80541e-05	0.000169719	SPCC550.07
SPBCPT2R1.04c	0.43635	0.011096	0.0360144	SPBCPT2R1.04c
SPCC1919.06c	0.436252	0.00298474	0.0114894	wtf25
SPAC18G6.01c	0.435574	1.25097e-05	8.17768e-05	SPAC18G6.01c
SPBC660.09	0.43439	4.58632e-06	3.22051e-05	mug168
SPAC4G9.20c	0.433294	3.55431e-08	3.40893e-07	SPAC4G9.20c
SPBC1271.03c	0.432799	2.55039e-06	1.87053e-05	SPBC1271.03c
SPCC285.09c	0.432448	4.77462e-08	4.45399e-07	cgs2
SPAC23A1.14c	0.431479	1.93987e-10	2.38954e-09	SPAC23A1.14c
SPAC1834.03c	0.430743	6.17412e-19	1.57025e-17	hhf1
SPAPB24D3.02c	0.429833	2.01487e-05	0.000125763	SPAPB24D3.02c
SPBC2G5.06c	0.42951	1.67565e-18	4.15822e-17	hmt2
SPCP31B10.06	0.428107	1.68134e-08	1.66247e-07	mug190
SPAC227.04	0.426302	0.0029101	0.0112445	atg10
SPAC1687.12c	0.42599	3.56406e-08	3.41189e-07	coq4
SPCC18B5.11c	0.425701	6.44499e-05	0.000366891	cds1
SPBC800.14c	0.423571	0.000553102	0.00260355	SPBC800.14c
SPCC576.06c	0.423134	0.000625538	0.00289389	SPCC576.06c
SPBC428.10	0.422365	5.48931e-09	5.82186e-08	SPBC428.10
SPCC757.07c	0.419949	2.76688e-13	4.54801e-12	ctt1
SPAC10F6.11c	0.419736	8.27008e-06	5.57739e-05	atg17
SPBC1685.13	0.417837	2.04157e-12	3.13409e-11	fhn1
SPBC1539.07c	0.417687	1.11586e-10	1.40847e-09	fmd1
SPAC1486.01	0.417275	1.71914e-10	2.1279e-09	SPAC1486.01
SPCC548.03c	0.416904	0.0154972	0.0477527	wtf4
SPCC1393.08	0.416885	2.71679e-11	3.66444e-10	SPCC1393.08
SPBC359.03c	0.416821	2.49191e-07	2.13735e-06	aat1
SPBC2F12.17	0.415118	1.96859e-06	1.47342e-05	cox7
SPAC25G10.03	0.414945	1.53054e-14	2.8246e-13	zip1
SPBC17D1.17	0.414632	3.64218e-09	3.95305e-08	tam11
SPCC576.04	0.41424	1.38377e-07	1.21753e-06	bxi1
SPBC8D2.18c	0.414006	1.24058e-17	2.86962e-16	SPBC8D2.18c
SPBC713.11c	0.413234	1.39142e-15	2.80037e-14	pmp3
SPBPB10D8.02c	0.412366	0.00492758	0.0180831	SPBPB10D8.02c
SPBC12C2.12c	0.412289	2.12726e-09	2.37436e-08	glo1
SPBC14F5.05c	0.411921	1.87164e-18	4.62213e-17	sam1
SPAC227.17c	0.40976	1.17816e-05	7.74131e-05	SPAC227.17c
SPAC57A10.14	0.409237	0.000120577	0.00065434	sgf11
SPBC1778.06c	0.40824	1.55784e-16	3.38879e-15	fim1
SPAC6C3.08	0.408234	0.000438255	0.00210165	nas6
SPCC663.06c	0.407429	0.00233046	0.00928553	osr1
SPBC609.03	0.407133	9.73195e-07	7.71313e-06	iqw1
SPBP8B7.13	0.406698	3.74917e-06	2.67678e-05	vac7
SPAC1039.11c	0.40435	2.61382e-05	0.000158692	gto1
SPBC577.09	0.40394	0.00036541	0.00179096	ckn1
SPAC6G9.16c	0.402401	0.00430289	0.0159394	xrc4
SPBC1271.05c	0.401242	6.85449e-06	4.68451e-05	SPBC1271.05c
SPBP16F5.08c	0.401018	3.63913e-10	4.40722e-09	SPBP16F5.08c
SPAC25B8.18	0.399958	0.00933206	0.0312004	SPAC25B8.18
SPCC16C4.07	0.399245	8.09811e-07	6.46836e-06	scw1
SPNCRNA.1215	0.399188	0.00341917	0.0130244	SPCC417.03-antisense-1
SPAC23C4.13	0.398475	3.24644e-05	0.000194558	bet1
SPCPJ732.02c	0.397061	5.62083e-08	5.20538e-07	xks1
SPAC22G7.08	0.39674	0.000233705	0.00120433	ppk8
SPAC57A10.09c	0.394871	4.80051e-11	6.26026e-10	nhp6
SPBC23G7.16	0.394828	1.71885e-07	1.49945e-06	ctr6
SPAC30D11.01c	0.394793	3.59216e-05	0.000214272	gto2
SPAC1006.01	0.393753	7.59882e-10	8.88906e-09	psp3
SPCC61.03	0.393126	1.0988e-06	8.6284e-06	SPCC61.03
SPAC19G12.10c	0.392804	6.58305e-16	1.37357e-14	cpy1
SPAC458.06	0.392304	0.0117066	0.0378044	atg1803
SPBC15D4.15	0.392165	3.24187e-10	3.93645e-09	pho2
SPAC1B3.07c	0.390839	0.000297952	0.00149326	vps28
SPAC4G8.13c	0.390573	2.29685e-08	2.23648e-07	prz1
SPBC1709.12	0.390492	6.65024e-07	5.3659e-06	rid1
SPAC19G12.07c	0.389768	3.88798e-07	3.25292e-06	rsd1
SPBC4B4.10c	0.389618	9.37478e-05	0.000518657	atg5
SPAC4F10.02	0.389479	1.65909e-07	1.44979e-06	aap1
SPNCRNA.833	0.388219	0.0103201	0.0337964	SPNCRNA.833
SPCP1E11.03	0.387672	0.00605647	0.0216964	mug170
SPAC222.18	0.38742	0.00217664	0.0087339	SPAC222.18
SPBC21B10.07	0.387286	3.44955e-09	3.75193e-08	SPBC21B10.07
SPBC1289.05c	0.385372	2.44745e-06	1.80279e-05	vma10
SPAC27D7.09c	0.384868	1.28953e-05	8.41898e-05	SPAC27D7.09c
SPAC13G7.07	0.38324	0.00283259	0.0110116	arb2
SPBC6B1.09c	0.381719	0.00015682	0.000834614	nbs1
SPAC13G7.03	0.37799	0.000507548	0.00240909	upf3
SPAC521.04c	0.377973	1.15512e-05	7.5997e-05	sst1
SPAC29B12.10c	0.377892	8.04351e-06	5.43894e-05	pgt1
SPAC3G9.11c	0.377711	0.00889898	0.0300076	pdc201
SPBC106.03	0.375991	8.20867e-10	9.55871e-09	SPBC106.03
SPBC1198.13c	0.375651	3.91275e-06	2.78579e-05	tfg2
SPCC285.11	0.37504	7.59824e-08	6.86258e-07	dsc5
SPAC17A2.09c	0.375004	4.68194e-07	3.84792e-06	csx1
SPCC1322.14c	0.374456	4.98831e-06	3.49318e-05	vtc4
SPBC215.10	0.373118	5.32545e-06	3.71401e-05	SPBC215.10
SPBC36.04	0.372974	8.99823e-11	1.14425e-09	cys11
SPCC63.08c	0.372247	1.64997e-05	0.000105431	atg1
SPCC777.09c	0.370274	1.18099e-13	2.01913e-12	arg1
SPBC4F6.16c	0.367791	5.30251e-08	4.92844e-07	ero11
SPAC17G8.11c	0.366127	3.53204e-05	0.000210932	imt3
SPAC23G3.02c	0.366016	7.14613e-06	4.85785e-05	sib1
SPAC1805.15c	0.365913	0.000853296	0.00383646	pub2
SPBC15C4.06c	0.365797	0.000560322	0.00262545	SPBC15C4.06c
SPCP31B10.02	0.365056	0.00381738	0.0143488	SPCP31B10.02
SPCC777.17c	0.361582	0.00561327	0.0202935	SPCC777.17c
SPBC1709.11c	0.360557	4.29413e-05	0.000252317	png2
SPAC16E8.17c	0.360329	1.85627e-06	1.39139e-05	SPAC16E8.17c
SPCC645.14c	0.360297	8.2884e-12	1.19018e-10	sti1
SPBC409.23	0.359622	0.00793406	0.027253	tam7
SPCC1682.08c	0.359459	1.66846e-05	0.000106216	mcp2
SPAC688.16	0.359413	0.00150132	0.00630112	SPAC688.16
SPBP35G2.11c	0.358814	8.26666e-05	0.000462354	nbr1
SPAC3A12.18	0.358412	1.23445e-11	1.74806e-10	zwf1
SPCC1020.10	0.358278	1.20607e-05	7.91148e-05	oca2
SPAPJ691.03	0.357841	8.64701e-05	0.00048152	SPAPJ691.03
SPAC9.13c	0.357279	0.00035011	0.00172757	cwf16
SPAC11D3.05	0.355908	0.00761893	0.0264233	mfs2
SPBC119.05c	0.355722	6.64347e-07	5.3659e-06	lsb1
SPBP23A10.04	0.355419	0.00261887	0.0103141	apc2
SPAC17C9.11c	0.355415	3.93969e-05	0.00023256	SPAC17C9.11c
SPAC2C4.09	0.354657	0.00111842	0.00485345	SPAC2C4.09
SPAC6F12.04	0.353978	2.31212e-08	2.24706e-07	tvp15
SPBC17D11.08	0.353388	3.3824e-07	2.85799e-06	SPBC17D11.08
SPAC24C9.12c	0.353182	3.46442e-15	6.70838e-14	shm1
SPBC3E7.12c	0.352807	7.89797e-09	8.15645e-08	cfh4
SPBC887.07	0.352766	0.00077257	0.00351681	mrpl38
SPAC1687.14c	0.352306	0.00269808	0.0105853	SPAC1687.14c
SPCC330.06c	0.349981	5.38491e-08	4.99594e-07	pmp20
SPBC1711.12	0.349373	4.45759e-07	3.69322e-06	SPBC1711.12
SPBC660.16	0.348884	6.04978e-14	1.05192e-12	SPBC660.16
SPBC3E7.06c	0.347116	2.08635e-05	0.000129908	fnx2
SPCC126.04c	0.347016	0.000835326	0.00376892	sgf73
SPBC651.03c	0.346899	0.000101302	0.000556832	gyp10
SPBC12D12.01	0.344118	1.64273e-05	0.000105102	sad1
SPBC18E5.01	0.343814	9.52692e-08	8.49941e-07	SPBC18E5.01
SPCC645.03c	0.343781	1.58081e-07	1.38613e-06	isa1
SPBC83.13	0.343059	4.35198e-09	4.66401e-08	SPBC83.13
SPCC1442.08c	0.342649	9.96176e-06	6.61357e-05	cox12
SPAC9E9.15	0.341185	0.000787856	0.00357366	SPAC9E9.15
SPBC1703.13c	0.340312	7.30059e-08	6.61713e-07	SPBC1703.13c
SPAC23D3.07	0.340231	6.46501e-08	5.92278e-07	pup1
SPBC21B10.02	0.338695	0.000548381	0.00258609	SPBC21B10.02
SPBC21B10.04c	0.338388	3.07979e-08	2.97616e-07	nrf1
SPAC2G11.04	0.337027	0.00826871	0.0282551	SPAC2G11.04
SPBC21B10.15	0.335296	0.0076279	0.0264365	SPBC21B10.15
SPBC17G9.06c	0.334566	3.7227e-08	3.55045e-07	SPBC17G9.06c
SPBP8B7.26	0.334238	2.43897e-05	0.000150217	SPBP8B7.26
SPBC14C8.01c	0.333919	0.00374042	0.0140699	cut2
SPBC19C7.10	0.332224	1.84656e-08	1.81881e-07	bqt4
SPBP35G2.05c	0.332211	3.27111e-06	2.36855e-05	cki2
SPCC4G3.13c	0.332006	6.7041e-05	0.00038037	cue1
SPBC16G5.03	0.331473	0.00117061	0.00502447	SPBC16G5.03
SPCC70.02c	0.331332	6.16496e-05	0.000351733	SPCC70.02c
SPAC1527.02	0.331005	0.000257846	0.00131679	sft2
SPAC227.06	0.330682	1.10573e-05	7.29354e-05	yip5
SPCC1739.09c	0.328924	3.4942e-07	2.94272e-06	cox13
SPBC776.05	0.327568	0.00256514	0.0101415	SPBC776.05
SPBC1703.12	0.324053	6.41623e-05	0.000365661	ubp9
SPBP8B7.07c	0.323023	0.00110636	0.00480521	set6
SPAC630.11	0.32043	3.70538e-05	0.000219999	vps55
SPBC29A10.13	0.320424	0.000610694	0.00283549	atp7
SPBC1711.08	0.320234	4.51243e-08	4.24817e-07	aha1
SPBC409.13	0.319794	1.53429e-05	9.89066e-05	rib4
SPBC31F10.15c	0.319425	2.32953e-05	0.000144346	atp15
SPBC1711.18	0.318578	0.0122672	0.0393548	tam9
SPAC1639.02c	0.318108	0.000129895	0.000701186	trk2
SPAC12B10.14c	0.318046	5.06417e-05	0.000294852	tea5
SPBC839.16	0.317712	5.80944e-09	6.11067e-08	thf1
SPAC17D4.01	0.31725	1.92863e-10	2.38144e-09	pex7
SPBC947.01	0.317199	9.46768e-05	0.000522665	knk1
SPAC139.04c	0.316543	0.00103383	0.0045209	fap2
SPAC23H4.06	0.315314	6.2154e-06	4.27003e-05	gln1
SPAC2F3.17c	0.315019	0.00322617	0.012326	lsm6
SPAC29E6.05c	0.31349	0.00280227	0.0109269	mxr1
SPBC21C3.11	0.31331	0.00136463	0.00576529	ubx4
SPBC1D7.05	0.312922	0.000888228	0.00397255	byr2
SPAC25A8.02	0.312569	0.00105915	0.00461978	atg14
SPAC17G8.10c	0.310692	0.000827501	0.00373691	dma1
SPAC1399.02	0.31036	0.00552598	0.0200488	SPAC1399.02
SPCC70.12c	0.309643	0.00755527	0.0262485	ecl1
SPAC5D6.08c	0.308532	0.00964711	0.0319404	mes1
SPCC61.05	0.3079	0.000385577	0.001879	SPCC61.05
SPBC577.10	0.307897	1.32893e-06	1.02466e-05	pre4
SPCC132.03	0.307108	0.000974529	0.00430851	SPCC132.03
SPBC839.17c	0.306781	5.85431e-08	5.40816e-07	fkh1
SPBC800.10c	0.306439	8.95426e-06	5.99923e-05	SPBC800.10c
SPBC29A3.21	0.305989	0.000975795	0.00430851	SPBC29A3.21
SPCC663.18	0.30182	1.05037e-06	8.27348e-06	SPCC663.18
SPCC1235.16	0.301179	0.0150699	0.046661	vma21
SPBC36B7.02	0.300813	8.67049e-05	0.000482302	SPBC36B7.02
SPCC16C4.10	0.300127	3.34397e-07	2.83489e-06	SPCC16C4.10
SPAC1296.02	0.299851	2.4178e-06	1.78352e-05	cox4
SPCC24B10.02c	0.299765	0.00102541	0.00449561	SPCC24B10.02c
SPAC5D6.06c	0.299387	0.00597738	0.0214581	alg14
SPAC806.04c	0.29932	1.49869e-05	9.71017e-05	SPAC806.04c
SPAC2F3.18c	0.29859	0.000110101	0.000600677	SPAC2F3.18c
SPBC32H8.02c	0.298303	0.00232076	0.00925408	nep2
SPCC320.05	0.297892	0.000665212	0.00306082	SPCC320.05
SPAC7D4.05	0.297194	0.00892028	0.0300596	SPAC7D4.05
SPAC22F8.02c	0.295382	0.00272849	0.0106718	pvg5
SPCC594.04c	0.294207	0.00114594	0.00494523	SPCC594.04c
SPCC1183.09c	0.293952	1.52e-05	9.83573e-05	pmp31
SPCC5E4.05c	0.293508	0.00191522	0.00783247	mgl1
SPAC56E4.02c	0.292879	0.0141976	0.0443335	alg13
SPAC1B3.14	0.292865	1.32749e-06	1.02466e-05	vma3
SPAC1002.05c	0.29132	0.00968048	0.0320094	jmj2
SPAC1F3.03	0.290446	0.000393508	0.00190855	sro7
SPAC13C5.05c	0.29043	2.49469e-05	0.000152912	SPAC13C5.05c
SPAC22H10.07	0.290367	0.00315017	0.0120717	scd2
SPAC23C4.05c	0.290194	8.61586e-06	5.79217e-05	SPAC23C4.05c
SPAC12G12.11c	0.28939	0.000726764	0.00332012	SPAC12G12.11c
SPAC1834.04	0.289274	1.9195e-09	2.15659e-08	hht1
SPCC736.05	0.289222	0.010261	0.033646	wtf7
SPAC22F8.06	0.289001	5.43341e-06	3.78414e-05	pam1
SPBP19A11.07c	0.288978	0.000844184	0.00380401	SPBP19A11.07c
SPAC6C3.04	0.288347	2.00492e-06	1.49623e-05	cit1
SPAC6G10.03c	0.288056	0.000281046	0.00141827	cld1
SPAC11E3.04c	0.287965	4.30694e-05	0.000252686	ubc13
SPAC4G9.13c	0.286238	0.00411701	0.0153734	vps26
SPAC922.04	0.285925	1.06137e-08	1.08082e-07	SPAC922.04
SPCPB16A4.02c	0.284384	0.000156185	0.000832552	SPCPB16A4.02c
SPCC126.07c	0.284265	0.0102209	0.033547	pbr1
SPAC22F3.09c	0.283897	0.00286083	0.0110792	res2
SPAC1687.07	0.283546	0.00952046	0.0316581	SPAC1687.07
SPAC4G9.10	0.282743	3.1656e-05	0.000190159	arg3
SPAC22F3.13	0.281793	0.000336588	0.00167052	tsc1
SPAC11E3.10	0.281444	7.24485e-05	0.000408782	SPAC11E3.10
SPBC337.15c	0.28092	0.000143152	0.000767079	coq7
SPBC337.12	0.280255	0.000398128	0.00192548	red5
SPCC1739.13	0.279354	1.23106e-09	1.4142e-08	ssa2
SPCC569.01c	0.278868	0.00104564	0.00456863	SPCC569.01c
SPBC26H8.05c	0.277849	0.00199202	0.00810121	pph3
SPBC19G7.18c	0.276383	0.0161267	0.049159	SPBC19G7.18c
SPBC24C6.03	0.276368	0.000624393	0.00289121	SPBC24C6.03
SPCC622.11	0.275998	0.0034598	0.0131653	SPCC622.11
SPAPB1A10.08	0.275809	0.00180077	0.00741932	SPAPB1A10.08
SPCC1620.08	0.275144	3.79235e-05	0.000224901	SPCC1620.08
SPCC18.16c	0.274759	0.0126351	0.040344	fmn1
SPBC337.07c	0.274529	5.64007e-05	0.000325418	ecm14
SPBC887.13c	0.274191	0.00417122	0.0155357	cem1
SPAC23C11.08	0.274169	0.001023	0.00448891	php3
SPBC36.08c	0.27386	0.00878296	0.029636	cog2
SPAC8E11.04c	0.272742	0.00184864	0.00758445	SPAC8E11.04c
SPBC8D2.01	0.271874	0.000344608	0.00170206	gsk31
SPBC16E9.02c	0.271176	3.44612e-06	2.4847e-05	SPBC16E9.02c
SPBC14C8.02	0.270447	0.00194772	0.00794001	tim44
SPAC22E12.09c	0.269653	2.77301e-05	0.000168157	krp1
SPAC14C4.07	0.269398	2.31455e-05	0.000143745	SPAC14C4.07
SPAPB15E9.01c	0.268459	9.41403e-08	8.41338e-07	pfl2
SPAC1039.03	0.268085	0.00184425	0.00757256	SPAC1039.03
SPBC16C6.08c	0.267817	4.12842e-06	2.92711e-05	qcr6
SPBC1198.06c	0.267357	0.00042112	0.00202518	SPBC1198.06c
SPAC1834.11c	0.267294	3.07649e-06	2.23713e-05	sec18
SPCC23B6.01c	0.266043	6.10118e-07	4.95855e-06	SPCC23B6.01c
SPBC1703.10	0.264256	1.22776e-05	8.03626e-05	ypt1
SPAC1B3.06c	0.263251	0.000966388	0.00427721	SPAC1B3.06c
