# Supplementary material for: Rapalink-1 reveals TOR-dependent genes and an agmatinergic axis-based metabolic feedback regulating TOR activity and lifespan in fission yeast
Source: Commun Biol. 2025 Sep 29;8:1364. doi: 10.1038/s42003-025-08731-3 (PMC12479844; doi:10.1038/s42003-025-08731-3)
Supplement: Supplementary file 9 — Supplementary Data 6 [file 42003_2025_8731_MOESM9_ESM.xlsx]

## Sheet: Table 1
Supplementary Data 6 List of genes downregulated in fast growing fission yeast cells (0.5 OD600) following 5 hrs of 100nM rapalink-1 treatment in YES media.
gene_id	log2FoldChange	pvalue	padj	gene_name
SPNCRNA.189	-1.85442	0.00572591	0.0206569	SPNCRNA.189
SPNCRNA.1342	-1.19713	0.0141148	0.0441856	SPNCRNA.1342
SPAC869.11	-1.17662	6.0188e-40	4.15785e-38	cat1
SPBC1773.12	-1.11779	0.00642529	0.0227466	SPBC1773.12
SPAC17A2.01	-0.981182	9.23132e-41	6.64655e-39	bsu1
SPNCRNA.630	-0.832823	2.49001e-05	0.000152854	SPNCRNA.630
SPRRNA.46	-0.826428	0.00292061	0.011268	SPRRNA.46
SPAC1B3.16c	-0.799537	3.22376e-36	1.87271e-34	vht1
SPBC1685.07c	-0.782959	3.15825e-07	2.68189e-06	avt5
SPNCRNA.779	-0.774508	0.000363639	0.00178571	SPNCRNA.779
SPCC31H12.06	-0.726821	2.16919e-09	2.41588e-08	mug111
SPAC977.12	-0.712251	1.13678e-14	2.12088e-13	SPAC977.12
SPAC8E11.10	-0.711505	1.09265e-28	4.54118e-27	SPAC8E11.10
SPAC186.05c	-0.689829	9.3562e-07	7.43839e-06	SPAC186.05c
SPAP8A3.13c	-0.678222	0.00971713	0.032081	SPAP8A3.13c
SPAC23A1.03	-0.663515	8.93988e-28	3.65605e-26	apt1
SPCC126.03	-0.653573	3.87505e-15	7.4471e-14	pus1
SPNCRNA.1442	-0.653379	0.00205014	0.00831771	SPNCRNA.1442
SPBC530.07c	-0.651532	1.73109e-26	6.75521e-25	SPBC530.07c
SPCC1223.13	-0.649553	1.36568e-10	1.69863e-09	cbf12
SPBC1778.01c	-0.62861	1.51567e-34	8.33131e-33	zuo1
SPBC1718.03	-0.606578	1.01613e-10	1.28895e-09	ker1
SPBPB8B6.05c	-0.601259	1.72737e-08	1.7047e-07	SPBPB8B6.05c
SPAC26H5.12	-0.596299	8.29828e-09	8.53538e-08	rpo41
SPAC4G8.07c	-0.596158	3.98831e-08	3.79669e-07	trm2
SPAPB2B4.03	-0.595603	3.6593e-05	0.000218023	cig2
SPBC1198.02	-0.587473	4.22933e-20	1.16238e-18	dea2
SPBC36.01c	-0.581838	7.10737e-09	7.38473e-08	SPBC36.01c
SPCC74.04	-0.573145	1.45415e-06	1.11616e-05	SPCC74.04
SPBC23G7.07c	-0.572299	1.2211e-08	1.22879e-07	cms1
SPAC1783.03	-0.570545	0.00400495	0.0149987	fta2
SPNCRNA.1261	-0.565929	0.013552	0.0426474	rpl20-antisense-1
SPAC57A10.10c	-0.561846	1.60813e-14	2.95711e-13	sla1
SPBC11C11.09c	-0.552457	8.03968e-29	3.3966e-27	rpl502
SPAC1093.01	-0.547762	2.21212e-13	3.67155e-12	ppr5
SPAC2F7.14c	-0.547251	7.9976e-09	8.24269e-08	rrp4
SPAC57A10.12c	-0.545595	4.74752e-26	1.81114e-24	ura3
SPAC19G12.05	-0.540799	2.09668e-15	4.17051e-14	SPAC19G12.05
SPAC57A7.12	-0.537438	8.93338e-24	3.10663e-22	ssz1
SPAP27G11.13c	-0.537221	9.30683e-12	1.32895e-10	nop10
SPCP1E11.10	-0.535145	2.49075e-05	0.000152854	SPCP1E11.10
SPBC16H5.08c	-0.53054	6.2847e-18	1.50128e-16	SPBC16H5.08c
SPBC21C3.08c	-0.528694	1.56346e-26	6.14801e-25	car2
SPAC1782.10c	-0.527937	5.69459e-19	1.45554e-17	nhp2
SPBC8D2.16c	-0.527215	1.52708e-05	9.86908e-05	SPBC8D2.16c
SPAC6F12.16c	-0.527147	4.15812e-12	6.16125e-11	mtr4
SPAC1783.05	-0.522889	1.45564e-05	9.47928e-05	hrp1
SPAC23G3.12c	-0.522034	5.48105e-18	1.32166e-16	SPAC23G3.12c
SPBC14F5.08	-0.514724	0.00775541	0.0267876	med7
SPBC16D10.06	-0.513952	3.89656e-11	5.14708e-10	zrt1
SPAC1006.07	-0.50951	2.26047e-27	9.09882e-26	SPAC1006.07
SPAC3A12.19	-0.508437	0.00160398	0.00668442	SPAC3A12.19
SPBC211.01	-0.506695	0.00211486	0.00852616	rsm10
SPBC21B10.10	-0.505511	2.18887e-27	8.88057e-26	rps402
SPBC25B2.09c	-0.504708	3.0163e-22	9.63452e-21	mrs1
SPCC162.02c	-0.504694	4.31598e-13	7.04897e-12	SPCC162.02c
SPBC4C3.03	-0.504182	2.67826e-09	2.93804e-08	thr1
SPBC3F6.01c	-0.504167	4.42275e-12	6.51559e-11	SPBC3F6.01c
SPBC4C3.05c	-0.503557	2.16697e-15	4.29362e-14	nuc1
SPBC2D10.10c	-0.497493	7.30639e-22	2.26365e-20	fib1
SPBC8D2.10c	-0.495427	9.26937e-16	1.8954e-14	rmt3
SPBC428.03c	-0.495379	1.31385e-14	2.43348e-13	pho4
SPCC1223.08c	-0.493589	9.30159e-13	1.46307e-11	dfr1
SPAC23G3.06	-0.491133	4.68982e-21	1.39386e-19	nop58
SPBC1709.02c	-0.489629	5.91804e-17	1.33273e-15	vrs1
SPBC1861.02	-0.489337	1.05189e-08	1.07545e-07	abp2
SPAC56F8.03	-0.485859	3.31402e-20	9.20721e-19	SPAC56F8.03
SPCC4G3.17	-0.485531	1.66132e-11	2.29532e-10	hdd1
SPAC1B3.17	-0.483387	1.39104e-05	9.07012e-05	clr2
SPAC3F10.06c	-0.481626	0.00547297	0.0198927	rit1
SPAC3H1.09c	-0.48022	4.34911e-12	6.42562e-11	avt3
SPBPB8B6.06c	-0.47982	0.0158697	0.0486075	SPBPB8B6.06c
SPAC17G8.01c	-0.479386	3.82922e-07	3.21957e-06	trl1
SPBC725.15	-0.477423	1.7223e-11	2.37315e-10	ura5
SPAC4F8.12c	-0.476126	1.54371e-06	1.17499e-05	spp42
SPBC646.10c	-0.473205	3.4518e-21	1.03191e-19	nop56
SPBC23E6.10c	-0.472578	2.51301e-09	2.76864e-08	mri1
SPBC19F5.02c	-0.471226	0.00496554	0.0182094	utp4
SPAC664.14	-0.470942	0.000963799	0.00426945	amt2
SPAC29B12.07	-0.469749	8.82505e-05	0.000490366	sec16
SPAC5H10.06c	-0.468665	5.91991e-14	1.03639e-12	adh4
SPAC16C9.07	-0.466375	8.85926e-09	9.07586e-08	pom2
SPBC20F10.01	-0.466238	1.1702e-08	1.17989e-07	gar1
SPAC3H1.07	-0.464735	1.17812e-16	2.59593e-15	aru1
SPAP8A3.07c	-0.464365	1.50544e-07	1.3223e-06	SPAP8A3.07c
SPAC664.09	-0.463397	5.38613e-11	6.9883e-10	ggt1
SPBC30B4.05	-0.462382	7.74551e-12	1.11535e-10	kap109
SPAC30C2.02	-0.462239	3.65388e-08	3.49134e-07	mmd1
SPBC216.06c	-0.461513	0.00828688	0.0282794	swi1
SPAC5H10.12c	-0.460946	0.000142683	0.000765365	SPAC5H10.12c
SPCC622.16c	-0.46084	0.00185139	0.00758966	epe1
SPAC20H4.01	-0.460683	0.000275219	0.00139714	utp5
SPBC15C4.05	-0.45996	2.28117e-09	2.5241e-08	dhx29
SPBC1703.03c	-0.459013	6.71122e-09	6.98732e-08	syo2
SPCC1223.14	-0.459011	8.86532e-18	2.08846e-16	SPCC1223.14
SPBC409.08	-0.456849	4.95243e-11	6.44194e-10	SPBC409.08
SPAC3H5.07	-0.454545	3.05605e-22	9.64352e-21	rpl702
SPBC2F12.07c	-0.453962	7.26125e-21	2.12112e-19	rpl802
SPCC1223.11	-0.453672	1.87318e-07	1.623e-06	ptc2
SPAC6B12.02c	-0.451806	0.000665163	0.00306082	mus7
SPAC24B11.09	-0.451709	7.74828e-06	5.25321e-05	mpc2
SPBC713.03	-0.451241	3.64682e-10	4.40722e-09	SPBC713.03
SPBP8B7.03c	-0.450708	1.59377e-20	4.5013e-19	rpl402
SPAC27E2.03c	-0.450002	7.89005e-19	1.98689e-17	SPAC27E2.03c
SPCC645.08c	-0.448915	7.06173e-16	1.46152e-14	snd1
SPBC1289.07c	-0.447317	4.37606e-10	5.21455e-09	rpc40
SPAC9.10	-0.447041	1.94022e-05	0.000121549	thi9
SPCC825.01	-0.445416	1.75572e-12	2.71156e-11	SPCC825.01
SPCC553.03	-0.442532	1.35421e-08	1.3574e-07	pex1
SPCPB16A4.04c	-0.441072	1.54459e-06	1.17499e-05	trm8
SPAC27D7.11c	-0.440179	4.44801e-09	4.75696e-08	SPAC27D7.11c
SPAC9E9.06c	-0.43991	4.31806e-08	4.08021e-07	SPAC9E9.06c
SPBC354.08c	-0.439783	0.000206806	0.00107657	rsn1
SPCP31B10.07	-0.439292	1.10766e-17	2.5738e-16	eft202
SPBC30D10.18c	-0.438031	0.000502195	0.00238811	rpl102
SPAC18G6.07c	-0.436537	5.6855e-12	8.21025e-11	mra1
SPBC3B9.16c	-0.435563	1.23563e-06	9.62884e-06	nup120
SPBC16D10.01c	-0.433039	5.56894e-06	3.87325e-05	SPBC16D10.01c
SPBC691.04	-0.432039	2.97717e-09	3.25895e-08	mss116
SPCP1E11.11	-0.431554	2.21624e-10	2.72341e-09	puf6
SPAC1002.11	-0.429998	3.13075e-05	0.000188287	gaa1
SPBC2F12.03c	-0.429286	8.63015e-10	1.00267e-08	ebs1
SPBC1711.06	-0.428783	5.03659e-20	1.37685e-18	rpl401
SPAC1783.01	-0.428746	7.19084e-05	0.000406183	SPAC1783.01
SPBC3E7.16c	-0.428537	4.0011e-13	6.55564e-12	leu3
SPAC4G9.08c	-0.427682	1.4907e-06	1.14078e-05	rpc2
SPAC13D6.02c	-0.42698	1.76584e-15	3.52615e-14	byr3
SPCC1393.11	-0.426296	0.000530782	0.00251237	mrpl20
SPCC18.14c	-0.42546	2.98152e-19	7.81616e-18	rpp0
SPBC1709.05	-0.425103	6.63647e-19	1.67949e-17	sks2
SPCC895.05	-0.424855	1.52905e-05	9.86933e-05	for3
SPCC16C4.08c	-0.424002	6.90485e-05	0.000391326	skb15
SPBC16D10.02	-0.423851	7.01523e-06	4.78158e-05	trm11
SPAC1527.03	-0.42266	4.73633e-06	3.32128e-05	SPAC1527.03
SPCC584.01c	-0.421353	2.87142e-05	0.000173302	SPCC584.01c
SPBC19F8.05	-0.421165	0.00132884	0.00563737	SPBC19F8.05
SPAC12B10.10	-0.420974	0.0159386	0.04876	nod1
SPCC1902.02	-0.420454	0.000109799	0.000599673	mug72
SPBC17G9.09	-0.41956	8.03235e-17	1.79307e-15	tif213
SPBC23G7.08c	-0.419514	1.2946e-07	1.143e-06	rga7
SPBP8B7.09c	-0.418969	1.72162e-06	1.29616e-05	los1
SPAC1250.05	-0.41887	1.06401e-08	1.08136e-07	rpl3002
SPAC3G9.09c	-0.4173	6.86594e-14	1.18979e-12	tif211
SPCC1827.04	-0.416342	7.73701e-07	6.19931e-06	vms1
SPBC18H10.03	-0.416028	6.77388e-13	1.08552e-11	tif35
SPCC1827.06c	-0.415541	1.05783e-15	2.15443e-14	SPCC1827.06c
SPAC23H4.17c	-0.413814	0.00102275	0.00448891	srb10
SPBC3H7.14	-0.412419	4.10442e-06	2.91414e-05	mug176
SPBC365.04c	-0.412335	1.62812e-05	0.000104297	SPBC365.04c
SPCC584.11c	-0.412052	1.2505e-09	1.43331e-08	SPCC584.11c
SPAC26F1.12c	-0.410652	8.20321e-05	0.000459308	hgh1
SPCC191.03c	-0.41043	0.00142582	0.00601095	SPCC191.03c
SPBC1604.08c	-0.410297	2.1847e-12	3.31979e-11	imp1
SPCC584.04	-0.409397	5.85312e-15	1.11646e-13	sup35
SPCC1827.05c	-0.408571	2.58181e-06	1.88816e-05	SPCC1827.05c
SPBC660.14	-0.406947	0.000168685	0.000891748	mik1
SPBC1105.02c	-0.405058	4.61954e-17	1.05425e-15	lys4
SPBC1711.05	-0.404518	3.8427e-07	3.2256e-06	SPBC1711.05
SPAC4H3.06	-0.404353	0.00135079	0.005721	SPAC4H3.06
SPCC4G3.18	-0.402961	0.00396917	0.0148975	rix1
SPCC794.06	-0.401853	1.2964e-06	1.00412e-05	SPCC794.06
SPAC328.10c	-0.401042	5.80556e-17	1.31902e-15	rps502
SPBC16G5.14c	-0.400444	1.6274e-17	3.7306e-16	rps3
SPAC6B12.15	-0.399517	2.09896e-18	5.1586e-17	cpc2
SPBC1773.07c	-0.394944	2.11403e-12	3.2356e-11	sbp1
SPCC1827.01c	-0.394866	0.000474294	0.00225963	utp25
SPBC839.13c	-0.393536	6.87563e-16	1.42879e-14	rpl1601
SPCC830.03	-0.393526	3.72986e-06	2.66672e-05	grc3
SPCC1682.02c	-0.393507	6.24142e-09	6.52477e-08	mcm3
SPAC3A12.04c	-0.393447	0.00294305	0.0113461	rpp1
SPCP31B10.08c	-0.39344	5.26682e-16	1.10798e-14	rpl35a
SPAC644.14c	-0.39247	1.72569e-05	0.000109715	rad51
SPAC3C7.08c	-0.391975	4.99265e-13	8.10235e-12	elf1
SPCC4G3.16	-0.391588	0.0148302	0.0459851	rib2
SPAC25G10.08	-0.391069	9.57641e-15	1.7998e-13	SPAC25G10.08
SPBC18H10.04c	-0.390906	1.25769e-16	2.75936e-15	sce3
SPAPJ698.02c	-0.390716	5.88879e-17	1.33201e-15	rps002
SPBP4H10.05c	-0.390334	2.63689e-11	3.56608e-10	spe2
SPBC691.02c	-0.389908	9.12186e-05	0.000505211	drp1
SPBC17D11.05	-0.388968	5.65443e-16	1.18465e-14	tif32
SPBC4F6.13c	-0.388062	3.93338e-07	3.28553e-06	erb1
SPCC1223.05c	-0.384845	1.62498e-11	2.25119e-10	rpl3702
SPBC211.02c	-0.383561	0.00793812	0.027253	cwf3
SPAC6G9.02c	-0.383124	1.76591e-05	0.000111863	nop9
SPCC1682.14	-0.382004	3.78206e-16	8.0895e-15	rpl1902
SPAC1B1.03c	-0.381865	6.13528e-11	7.92008e-10	kap95
SPAC3G9.14	-0.381637	2.54403e-07	2.1784e-06	sak1
SPAC9G1.12	-0.380821	4.56101e-07	3.7667e-06	cpd1
SPBC839.11c	-0.380657	0.000102873	0.000564863	hut1
SPCC18.07	-0.379378	4.28378e-06	3.02468e-05	rpc53
SPAC110.04c	-0.37819	1.65139e-16	3.57707e-15	pss1
SPBC1734.07c	-0.378167	0.000581019	0.00271248	trs8502
SPBC460.03	-0.377795	2.1544e-05	0.000133981	vba2
SPAC4D7.08c	-0.377741	2.12189e-12	3.23793e-11	ade4
SPBC685.06	-0.377251	8.53955e-15	1.61682e-13	rps001
SPCC895.03c	-0.377131	0.000231741	0.00119662	sua5
SPAC1F7.13c	-0.376629	4.62166e-16	9.84413e-15	rpl801
SPBP8B7.21	-0.376367	1.00136e-09	1.15552e-08	ubp3
SPAC16C9.06c	-0.376284	4.57059e-08	4.29501e-07	upf1
SPBC2D10.12	-0.376259	4.25003e-10	5.0762e-09	rhp23
SPAC637.07	-0.376122	1.89305e-14	3.44387e-13	moe1
SPCC1919.09	-0.376007	1.43562e-11	2.01618e-10	tif6
SPBC14C8.12	-0.375844	2.41541e-05	0.000149125	rpb8
SPAC630.10	-0.37566	0.00016645	0.000880842	bmt2
SPBC1347.02	-0.37556	3.85145e-09	4.13626e-08	fkbp39
SPBC29A3.16	-0.375559	0.000648709	0.00299566	rrs1
SPCC584.13	-0.374513	0.000725226	0.00331606	SPCC584.13
SPBC1289.03c	-0.374314	9.07166e-16	1.86242e-14	spi1
SPAC2G11.02	-0.373581	6.03409e-05	0.000345423	urb2
SPBC19C7.06	-0.37337	7.22759e-13	1.15461e-11	prs1
SPCC1795.11	-0.372506	3.9938e-14	7.089e-13	sum3
SPBC336.04	-0.371826	0.00287018	0.011107	cdc6
SPAC29A4.02c	-0.371016	8.37648e-17	1.86176e-15	SPAC29A4.02c
SPBC14F5.06	-0.368885	1.78509e-11	2.45306e-10	rli1
SPNCRNA.1599	-0.36842	0.0111176	0.0360615	ptk1-antisense-1
SPAC17A5.03	-0.368406	1.98567e-14	3.59956e-13	rpl301
SPBC17D1.05	-0.367912	1.05981e-08	1.08082e-07	SPBC17D1.05
SPAC24H6.10c	-0.367506	3.4192e-12	5.11081e-11	SPAC24H6.10c
SPCC970.05	-0.367272	8.35367e-14	1.4427e-12	rpl3601
SPAC10F6.03c	-0.366389	1.54731e-08	1.53888e-07	cts1
SPAC890.04c	-0.366366	7.18657e-07	5.78547e-06	SPAC890.04c
SPAC167.01	-0.366168	0.0105017	0.0343034	ire1
SPBC13A2.01c	-0.365464	0.00162928	0.00677695	cbc2
SPNCRNA.1096	-0.364596	0.000506423	0.00240598	SPCC1884.01-antisense-1
SPBC215.12	-0.364553	0.00128054	0.00545058	cwf10
SPCC1322.15	-0.364059	4.98192e-08	4.6389e-07	rpl3402
SPBC17G9.03c	-0.363697	5.2784e-12	7.66568e-11	krs1
SPCC338.17c	-0.363641	5.2331e-06	3.65459e-05	rad21
SPBC13E7.03c	-0.363357	1.00324e-05	6.64909e-05	SPBC13E7.03c
SPBC3D6.15	-0.362791	2.58927e-10	3.15152e-09	rps2501
SPAC821.05	-0.362475	2.25996e-12	3.39792e-11	tif38
SPBC25H2.07	-0.362363	3.44906e-11	4.60355e-10	tif11
SPCC1259.03	-0.36201	0.000121705	0.000659761	rpa12
SPAC17G6.15c	-0.362007	1.63447e-08	1.61926e-07	SPAC17G6.15c
SPAC323.01c	-0.361709	0.000447342	0.00214298	pos5
SPBC1711.04	-0.361113	3.45107e-07	2.9112e-06	mtd1
SPBC27B12.11c	-0.360861	1.88734e-05	0.000118964	pho7
SPCC1235.11	-0.35959	3.77408e-09	4.06171e-08	mpc1
SPAC1D4.10	-0.358682	1.55836e-05	0.000100331	trz1
SPBC146.03c	-0.35865	3.8697e-05	0.000228957	cut3
SPAC26A3.07c	-0.358616	5.64029e-12	8.16803e-11	rpl1101
SPAC22A12.04c	-0.358485	1.16416e-14	2.16406e-13	rps2201
SPCC132.01c	-0.358442	6.65489e-07	5.3659e-06	mtr1
SPAC56F8.09	-0.358277	0.000559573	0.00262435	rrp8
SPCC1183.08c	-0.357876	5.77612e-14	1.01469e-12	rpl101
SPCC132.02	-0.355776	0.000257343	0.00131554	hst2
SPAC13G7.08c	-0.355366	9.86475e-06	6.55768e-05	crb3
SPAC12G12.09	-0.355086	0.0012436	0.00530216	eti1
SPBC14C8.03	-0.354889	1.10446e-08	1.11802e-07	fma2
SPBC12C2.09c	-0.354673	0.000103286	0.000566523	izh2
SPCC1494.06c	-0.354657	0.000116883	0.000636084	dbp9
SPAC664.04c	-0.35449	4.36121e-13	7.10017e-12	rps1602
SPCC1494.07	-0.354427	7.30264e-07	5.86967e-06	SPCC1494.07
SPAC644.15	-0.353345	2.60977e-13	4.30359e-12	rpp101
SPAC1142.04	-0.352683	5.98664e-05	0.000343091	SPAC1142.04
SPCC5E4.07	-0.352386	9.02194e-15	1.70185e-13	rpl2802
SPBP23A10.07	-0.352255	6.82946e-08	6.2348e-07	rpa2
SPBC6B1.08c	-0.352206	6.44268e-09	6.72143e-08	ofd1
SPBC1306.02	-0.351689	0.0130872	0.0414509	rtt10
SPBC23E6.05	-0.350831	4.38143e-07	3.64193e-06	arx1
SPBP35G2.08c	-0.350814	0.000452335	0.00216308	air1
SPBC3B9.19	-0.350762	1.23631e-07	1.09722e-06	mge1
SPCC962.04	-0.350693	9.22112e-13	1.45489e-11	rps1201
SPAC1071.07c	-0.35051	7.15153e-15	1.35906e-13	rps1502
SPCC553.09c	-0.350159	1.86769e-05	0.000117872	spb70
SPCC576.08c	-0.349645	2.50173e-14	4.48732e-13	rps2
SPAC13G7.12c	-0.349292	2.05956e-05	0.000128396	eki1
SPAC17G6.09	-0.348953	3.19132e-06	2.31404e-05	sec62
SPCC1223.07c	-0.348897	3.68128e-10	4.42794e-09	drs1
SPAC1834.05	-0.348411	4.71745e-08	4.4087e-07	alg9
SPBPB10D8.07c	-0.348334	0.0144138	0.0449562	SPBPB10D8.07c
SPBC365.03c	-0.348091	2.12314e-13	3.53534e-12	rpl2101
SPBC649.02	-0.345339	1.90046e-11	2.6046e-10	rps1902
SPCC4B3.07	-0.345249	4.18321e-10	5.01986e-09	nro1
SPAC343.14c	-0.345203	1.63365e-06	1.2357e-05	SPAC343.14c
SPAC26F1.13c	-0.34429	4.64421e-08	4.35619e-07	lrs1
SPCC18.13	-0.344062	0.000244627	0.00125556	SPCC18.13
SPAC6F6.17	-0.343509	0.000374533	0.00183216	rif1
SPBC16H5.10c	-0.342071	3.98567e-06	2.83376e-05	prp43
SPBC354.09c	-0.341879	4.43076e-06	3.12414e-05	SPBC354.09c
SPAP8A3.03	-0.34177	1.73268e-05	0.000109894	zrt2
SPCC330.07c	-0.341636	0.000256837	0.00131426	SPCC330.07c
SPCC1235.02	-0.341034	4.14584e-07	3.45734e-06	bio2
SPAC18G6.14c	-0.340825	1.60553e-12	2.48711e-11	rps7
SPAC30C2.04	-0.340116	1.25432e-10	1.57159e-09	asc1
SPAC17G8.06c	-0.339531	2.69447e-12	4.03933e-11	SPAC17G8.06c
SPAC23H3.09c	-0.339352	4.92173e-12	7.18847e-11	gly1
SPAC8F11.09c	-0.338996	0.000129495	0.000699768	nnt1
SPCC297.05	-0.338958	1.04482e-06	8.25522e-06	SPCC297.05
SPAC13G6.07c	-0.33886	1.15112e-13	1.97468e-12	rps601
SPAPB2B4.04c	-0.338416	4.97943e-05	0.00029058	pmc1
SPAC3A12.10	-0.338059	6.36248e-10	7.52893e-09	rpl2001
SPBC365.01	-0.337202	1.78812e-07	1.55457e-06	crs103
SPBC2F12.04	-0.337079	5.63005e-13	9.10785e-12	rpl1701
SPAC1952.06c	-0.336224	5.58623e-05	0.000322676	SPAC1952.06c
SPAC4A8.16c	-0.336157	1.9779e-11	2.69627e-10	tif33
SPAC56F8.02	-0.336155	0.0050172	0.0183724	SPAC56F8.02
SPBP19A11.06	-0.335909	0.00564006	0.0203616	lid2
SPAC31G5.02	-0.335472	0.00840853	0.0285991	SPAC31G5.02
SPAC18G6.11c	-0.33491	2.39655e-05	0.00014814	rrn3
SPBC16D10.11c	-0.334882	3.38706e-11	4.53263e-10	rps1801
SPAC19A8.01c	-0.334829	0.00554524	0.0200902	sec73
SPBP8B7.30c	-0.334318	0.000169133	0.000893192	thi5
SPCC63.06	-0.33408	7.41596e-07	5.9514e-06	SPCC63.06
SPCC576.11	-0.333832	4.93575e-12	7.18847e-11	rpl15
SPAC139.01c	-0.333586	3.1027e-08	2.99264e-07	ath2
SPBC27B12.13	-0.333224	4.63636e-07	3.8166e-06	tom40
SPAC144.12	-0.332108	5.90224e-08	5.43644e-07	rki1
SPBC839.08c	-0.332045	6.24164e-07	5.06464e-06	its8
SPBC32C12.03c	-0.331428	0.000749461	0.0034177	ppk25
SPAC5D6.01	-0.331197	1.44909e-09	1.65352e-08	rps2202
SPAC19B12.03	-0.329088	2.18145e-07	1.88053e-06	bgs3
SPBC1289.13c	-0.328841	9.91455e-05	0.000546744	gmh6
SPCP25A2.02c	-0.3287	1.08149e-05	7.14289e-05	rhp26
SPAC22F8.10c	-0.328613	0.000214805	0.00111594	sap145
SPBC1604.02c	-0.32855	5.41734e-05	0.000313274	ppr1
SPBC18H10.13	-0.328064	7.82094e-13	1.24163e-11	rps1402
SPCC162.03	-0.327237	0.000175678	0.000922037	SPCC162.03
SPAC31G5.11	-0.327231	3.03905e-08	2.94235e-07	pac2
SPCC1672.01	-0.327155	0.000157307	0.000835918	SPCC1672.01
SPCC1682.13	-0.326932	0.0016327	0.00678566	laf2
SPAPB1A10.11c	-0.326563	0.000620336	0.00287503	mse1
SPBC16A3.08c	-0.326305	1.00881e-12	1.58191e-11	oga1
SPAC27E2.05	-0.325626	0.000156898	0.000834614	cdc1
SPBC19F8.08	-0.325424	4.49042e-12	6.59627e-11	rps401
SPAC15A10.04c	-0.325401	1.652e-05	0.000105431	zpr1
SPAC890.07c	-0.324819	1.76355e-07	1.53582e-06	rmt1
SPBC106.18	-0.324632	2.18867e-12	3.31979e-11	rpl2501
SPAC4F8.03	-0.324454	1.60878e-05	0.000103348	sdo1
SPAC17D4.04	-0.324133	1.05853e-05	7.00027e-05	trm401
SPAC1783.08c	-0.323944	1.25182e-12	1.95698e-11	rpl1502
SPCC553.11c	-0.323899	2.48842e-05	0.000152854	toa2
SPAC56F8.06c	-0.323148	0.0030114	0.0115834	alg10
SPAC1834.08	-0.322583	0.000173256	0.000913078	mak1
SPBC30B4.07c	-0.322282	0.00285835	0.011078	tfb4
SPCC757.08	-0.322163	0.0028392	0.0110289	rrp45
SPAC694.02	-0.321572	4.51953e-07	3.73848e-06	SPAC694.02
SPBC660.15	-0.321112	3.64198e-06	2.61486e-05	msi2
SPCC1450.04	-0.321034	1.98782e-12	3.06077e-11	tef5
SPBC8D2.06	-0.320595	5.86096e-08	5.40816e-07	irs1
SPAC11G7.04	-0.320594	3.20354e-11	4.2983e-10	ubi1
SPBC3H7.07c	-0.320351	8.97092e-05	0.00049739	ser2
SPAC3H1.02c	-0.319624	6.45286e-05	0.00036693	SPAC3H1.02c
SPBC30B4.01c	-0.318988	0.000876868	0.00392518	wsc1
SPAC1A6.05c	-0.318649	3.37175e-05	0.000201595	ptl3
SPBC18H10.12c	-0.31857	8.49327e-12	1.21618e-10	rpl701
SPAC12G12.06c	-0.318474	2.45185e-07	2.10653e-06	rcl1
SPBC16H5.11c	-0.318031	4.17783e-06	2.95804e-05	skb1
SPAC23C4.18c	-0.317969	0.00635259	0.0225204	rad4
SPAC3F10.03	-0.317863	2.44696e-10	2.98541e-09	grs1
SPBC713.10	-0.317635	0.000511867	0.00242508	tim16
SPAC13G6.02c	-0.317492	7.44372e-13	1.18543e-11	rps101
SPAC4D7.05	-0.317361	5.12981e-09	5.46324e-08	sum1
SPNCRNA.1616	-0.317337	0.00282561	0.0109928	SPNCRNA.1616
SPBC4C3.07	-0.31703	5.41961e-10	6.42809e-09	eif6
SPCC338.07c	-0.316489	7.29204e-08	6.61713e-07	naa15
SPBC20F10.02c	-0.316452	0.00778544	0.0268689	SPBC20F10.02c
SPAC521.05	-0.316156	1.60448e-11	2.22883e-10	rps802
SPBC839.05c	-0.31586	3.95456e-11	5.20697e-10	rps1701
SPAC1565.05	-0.315421	0.000411092	0.00198255	utp8
SPAC23H4.10c	-0.314746	4.24034e-06	2.99815e-05	thi4
SPAC24C9.09	-0.313843	0.00112519	0.00487868	SPAC24C9.09
SPBC146.01	-0.313739	6.59288e-05	0.000374476	med15
SPAC959.08	-0.31354	6.60583e-11	8.50605e-10	rpl2102
SPBC337.05c	-0.313345	2.2958e-09	2.5348e-08	cct8
SPBC3B8.06	-0.31328	3.83777e-05	0.000227331	SPBC3B8.06
SPCC1322.11	-0.313181	1.34492e-10	1.67689e-09	rpl2302
SPBC776.01	-0.311757	1.85389e-09	2.08746e-08	rpl29
SPBP35G2.07	-0.310894	1.6341e-08	1.61926e-07	ilv1
SPBPB2B2.09c	-0.310607	0.000281567	0.0014195	pan5
SPBC16G5.10	-0.310377	0.00948657	0.0315931	rrp42
SPCC417.08	-0.31034	4.61554e-12	6.76065e-11	tef3
SPAPB1E7.12	-0.3101	5.98216e-11	7.74197e-10	rps602
SPAC6F12.10c	-0.309864	4.47729e-08	4.22286e-07	ade3
SPCC364.03	-0.309741	1.56675e-11	2.18831e-10	rpl1702
SPCC16C4.11	-0.309229	0.00576457	0.0207817	pef1
SPAC23C11.13c	-0.308708	1.48617e-06	1.13903e-05	hpt1
SPBC17G9.10	-0.308107	1.11331e-09	1.28181e-08	rpl1102
SPAC8C9.06c	-0.308089	0.000402238	0.00194168	ppr4
SPAC1952.01	-0.307287	0.00972096	0.032081	gab1
SPAC3G6.04	-0.307057	0.0048393	0.0177847	rnp24
SPAC15F9.02	-0.306721	0.000586395	0.00273508	seh1
SPBC16H5.02	-0.306637	3.53886e-08	3.40049e-07	pfk1
SPAC1B2.03c	-0.30615	6.11015e-09	6.40064e-08	SPAC1B2.03c
SPBC25H2.13c	-0.306074	0.00716775	0.0250455	cdc20
SPAC1071.03c	-0.305613	0.000342864	0.00169673	sil1
SPBC106.19	-0.30544	0.000355137	0.00174731	SPBC106.19
SPAC959.07	-0.30521	8.80711e-11	1.12274e-09	rps403
SPCC895.07	-0.304667	8.00071e-05	0.000448953	alp14
SPBC4F6.14	-0.30428	0.000116166	0.000633093	nop4
SPCC306.03c	-0.304215	0.000813546	0.0036804	cnd2
SPAC31G5.17c	-0.303339	4.46748e-11	5.85584e-10	rps1001
SPBC646.09c	-0.303244	3.6876e-09	3.99386e-08	int6
SPBC405.01	-0.302801	3.7277e-09	4.02562e-08	ade1
SPAC23H4.15	-0.30243	0.000554903	0.00260963	tsr1
SPAPB8E5.06c	-0.302337	1.22177e-10	1.53456e-09	rpl302
SPBC947.12	-0.301259	0.0160554	0.0490294	kms2
SPCC16A11.13	-0.300936	0.000952443	0.00422647	luc7
SPAC6G9.10c	-0.299682	0.000904708	0.00403918	sen1
SPBC776.11	-0.299666	1.52017e-09	1.72691e-08	rpl2801
SPBC428.04	-0.299621	0.00294948	0.0113623	apq12
SPBC2G5.07c	-0.299365	0.000312722	0.00155812	rpc25
SPBC685.07c	-0.299281	2.56046e-09	2.81486e-08	rpl2701
SPBC16A3.03c	-0.298605	7.74598e-05	0.000435137	ppr7
SPBC25D12.05	-0.298545	0.000354022	0.00174379	trm1
SPAC688.10	-0.298201	0.0122192	0.0392366	rev3
SPCC63.05	-0.297212	0.0124987	0.0399585	tap42
SPBC18H10.16	-0.297054	0.000364298	0.00178723	can1
SPAC2C4.12c	-0.296851	0.00482013	0.017727	tpt1
SPAP7G5.02c	-0.29624	4.67576e-08	4.37775e-07	gua2
SPAC21E11.06	-0.296181	3.15824e-06	2.29332e-05	tif224
SPAC6G9.03c	-0.296066	0.00799056	0.0274146	mug183
SPCC757.09c	-0.295316	5.58852e-07	4.55638e-06	rnc1
SPAC23A1.11	-0.295278	1.02828e-10	1.30113e-09	rpl1602
SPAC27F1.06c	-0.295193	0.000844592	0.00380401	SPAC27F1.06c
SPCC1322.01	-0.295108	0.00590766	0.0212526	rpm1
SPBC18E5.06	-0.295097	1.39072e-09	1.59046e-08	rps21
SPBP8B7.11	-0.294986	1.18227e-07	1.05109e-06	nxt3
SPAC20G4.07c	-0.294845	5.94726e-06	4.10288e-05	erg4
SPCC622.14	-0.294692	1.91752e-05	0.000120275	SPCC622.14
SPAC22G7.06c	-0.294006	8.67396e-08	7.77917e-07	ura1
SPAC5D6.12	-0.293852	8.08591e-05	0.000453237	mtf2
SPBC1A4.03c	-0.293693	5.02321e-05	0.000292801	top2
SPAC22H12.04c	-0.293557	2.46054e-11	3.33641e-10	rps102
SPBC839.15c	-0.293288	1.47581e-11	2.06695e-10	tef103
SPAC3H5.10	-0.293054	2.01521e-09	2.25916e-08	rpl3202
SPCC330.05c	-0.293009	5.18756e-06	3.62775e-05	ura4
SPAC13D6.03c	-0.292225	0.00974271	0.0321321	trm9
SPAC3H1.05	-0.292168	2.32768e-06	1.71952e-05	SPAC3H1.05
SPBC25H2.05	-0.292116	7.56658e-09	7.83003e-08	egd2
SPCC18.17c	-0.291678	0.000594752	0.00276703	SPCC18.17c
SPCC18B5.04	-0.290349	0.00037109	0.00181706	rsm18
SPAC3H5.09c	-0.289098	0.0021427	0.00862584	SPAC3H5.09c
SPAC6G10.02c	-0.288565	0.000132587	0.000714208	tea3
SPBC28F2.02	-0.288532	7.4752e-06	5.07479e-05	mep33
SPBC119.11c	-0.288273	0.00557298	0.0201621	pac1
SPAC8F11.04	-0.288156	0.00209737	0.00847568	SPAC8F11.04
SPCC613.01	-0.288035	0.000188443	0.000984989	SPCC613.01
SPAC637.12c	-0.287912	0.00267579	0.0105139	mst1
SPCC1795.12c	-0.287243	0.0156605	0.048111	SPCC1795.12c
SPBC13E7.05	-0.28703	0.00354571	0.0134463	gpi14
SPAC1751.03	-0.287002	8.4778e-09	8.70251e-08	tif313
SPBC14F5.03c	-0.286856	6.22295e-06	4.27003e-05	kap123
SPAC23D3.03c	-0.286744	2.52421e-05	0.000154237	SPAC23D3.03c
SPAC18G6.06	-0.286657	0.00408851	0.0152893	utp11
SPCC31H12.05c	-0.286299	9.75785e-06	6.50354e-05	sds21
SPAC4F8.14c	-0.286196	1.55302e-06	1.17965e-05	hcs1
SPBC1604.06c	-0.285541	0.00578679	0.0208471	noc4
SPBC119.13c	-0.285005	0.00066289	0.00305563	prp31
SPAC1A6.10	-0.285003	6.15783e-05	0.000351719	tcd1
SPBC17G9.07	-0.284632	4.20963e-10	5.03973e-09	rps2402
SPBP8B7.29	-0.283996	0.0157484	0.0482937	abz1
SPAC13G6.09	-0.28355	0.00249002	0.00988274	SPAC13G6.09
SPAC4D7.04c	-0.283021	0.000299173	0.00149645	rer2
SPBC13G1.10c	-0.282829	0.00114634	0.00494523	mug81
SPAC1A6.09c	-0.282785	1.49156e-05	9.67624e-05	lag1
SPAC22H10.09	-0.282754	0.00117169	0.00502489	SPAC22H10.09
SPAC2C4.16c	-0.282322	6.66384e-10	7.86733e-09	rps801
SPAP8A3.14c	-0.28182	0.00473668	0.0174452	sls1
SPAC23C4.15	-0.281725	7.17021e-05	0.000405466	rpb5
SPBP4H10.13	-0.281597	1.39832e-08	1.39886e-07	rps2302
SPAC6G10.07	-0.280899	6.38455e-06	4.37505e-05	cbc1
SPBC646.02	-0.280807	0.00118209	0.00506088	cwf11
SPBC651.10	-0.280324	0.0145045	0.045184	nse5
SPAC589.10c	-0.279888	5.87423e-09	6.16613e-08	ubi5
SPAC19A8.08	-0.279616	0.000378535	0.0018482	upf2
SPCC330.14c	-0.279233	7.36509e-09	7.63699e-08	rpl2402
SPBC19G7.08c	-0.278714	0.00803634	0.0275163	art1
SPAC2F3.12c	-0.27782	0.0100798	0.0331369	plp1
SPAC3H1.10	-0.2778	0.00229003	0.00915297	pcs2
SPBC405.07	-0.277641	7.80646e-08	7.03821e-07	rpl3602
SPAP27G11.04c	-0.27755	0.000930399	0.00413943	tad3
SPAC1B3.15c	-0.276658	0.0091707	0.0307212	SPAC1B3.15c
SPBC36.03c	-0.276475	5.98147e-05	0.000343091	mfs3
SPBC800.04c	-0.276336	9.96748e-10	1.1528e-08	rpl4301
SPAC1639.01c	-0.27632	2.30491e-06	1.70516e-05	SPAC1639.01c
SPAC328.02	-0.275658	0.000896847	0.00400759	dbl4
SPBC16H5.14c	-0.275613	0.00895754	0.0301451	SPBC16H5.14c
SPCC550.11	-0.27543	1.26057e-06	9.79335e-06	SPCC550.11
SPAC31A2.05c	-0.275259	0.0105468	0.0344285	mis4
SPAC25G10.05c	-0.274479	4.08783e-08	3.877e-07	his1
SPAC31G5.13	-0.274468	1.48652e-05	9.66807e-05	rpn11
SPBC11G11.03	-0.274391	1.90088e-05	0.000119377	mrt4
SPBP22H7.08	-0.274139	1.29654e-08	1.30215e-07	rps1002
SPCC1494.03	-0.273849	0.0160937	0.0490877	arz1
SPBC18H10.02	-0.273219	1.4908e-05	9.67624e-05	lcf1
SPBC12C2.06	-0.273057	6.56e-06	4.48926e-05	dbp5
SPCC1919.12c	-0.272883	0.0102814	0.0336914	SPCC1919.12c
SPAC3H5.12c	-0.272158	5.07579e-09	5.417e-08	rpl501
SPBC17A3.01c	-0.271267	2.78715e-05	0.000168814	tim50
SPBC25D12.06	-0.271237	0.00118305	0.00506088	SPBC25D12.06
SPAC607.03c	-0.271236	7.09726e-08	6.45573e-07	snu13
SPAC29E6.06c	-0.271037	2.45542e-06	1.80431e-05	SPAC29E6.06c
SPBP8B7.31	-0.270708	0.0138515	0.0434945	SPBP8B7.31
SPBC1E8.02	-0.270547	0.000628261	0.00290386	SPBC1E8.02
SPCC18B5.06	-0.270055	0.00128837	0.00547476	dom34
SPAC1D4.14	-0.269862	0.00719933	0.0251363	tho2
SPAC1B3.05	-0.269728	1.89109e-05	0.000118964	not3
SPAC1B9.03c	-0.269076	0.0135567	0.0426474	SPAC1B9.03c
SPBC29A10.01	-0.269067	1.71674e-06	1.29439e-05	ccr1
SPAC25H1.08c	-0.26883	0.000435402	0.00208993	SPAC25H1.08c
SPAC3F10.18c	-0.268674	0.00217016	0.00871474	rpl4102
SPAC9.03c	-0.268577	0.00179606	0.00741036	brr2
SPAC1071.05	-0.268527	0.000453516	0.00216671	SPAC1071.05
SPAC1805.14	-0.268252	0.00346131	0.0131653	SPAC1805.14
SPCC1259.11c	-0.267811	0.000148111	0.000792821	gyp2
SPCC613.05c	-0.267778	1.0692e-08	1.08448e-07	rpl35
SPAC22A12.03c	-0.267375	0.00755824	0.0262485	csn4
SPAC139.06	-0.266035	0.00395773	0.0148655	hat1
SPBP4H10.06c	-0.265992	0.00080202	0.00363469	cut14
SPBC543.02c	-0.26515	7.88161e-06	5.33653e-05	SPBC543.02c
SPAC4D7.09	-0.265023	3.68769e-05	0.000219203	tif223
SPAC23H4.14	-0.265014	0.00485733	0.0178381	vam6
SPAC17H9.04c	-0.264756	8.87071e-05	0.000492368	nrp1
SPAC15E1.08	-0.264114	0.000920656	0.00409964	naa10
SPBP8B7.06	-0.263121	2.12157e-08	2.06975e-07	rpp201
