# Supplementary material for: Rapalink-1 reveals TOR-dependent genes and an agmatinergic axis-based metabolic feedback regulating TOR activity and lifespan in fission yeast
Source: Commun Biol. 2025 Sep 29;8:1364. doi: 10.1038/s42003-025-08731-3 (PMC12479844; doi:10.1038/s42003-025-08731-3)
Supplement: Supplementary file 10 — Supplementary Data 7 [file 42003_2025_8731_MOESM10_ESM.xlsx]

## Sheet: Table 1
Supplementary Data 7 Fitness ratio values of mutant strains following genome-wide phenomics screen with Agmatine and Putrescine (see main text and materials and methods).
Systematic ID	Gene name	Agmatine fitness ratio	Putrescine fitness ratio
SPAC1002.01	mrx11	0.758703	0.764994
SPAC1002.02	pom34	0.725861	0.83204
SPAC1002.03c	gls2	1.04861	1.01795
SPAC1002.05c	jmj2	1.0016	0.944702
SPAC1002.06c	bqt2	1.22046	1.09696
SPAC1002.07c		0.823416	1.02421
SPAC1002.12c	ssd1	0.921967	0.83649
SPAC1002.14	itt1	1.06408	1.12293
SPAC1002.17c	urg2	0.947078	0.765785
SPAC1002.18	urg3	0.636724	0.580026
SPAC1002.19	urg1	1.06513	1.23276
SPAC1002.20		1.0236	0.757469
SPAC1006.01	psp3	0.901	0.814688
SPAC1006.03c	red1	1.09648	1.05093
SPAC1006.04c	mcp3	1.3739	1.21172
SPAC1006.06	rgf2	0.998009	1.01443
SPAC1039.01		1.36997	1.17423
SPAC1039.02	efn2	0.848281	0.689964
SPAC1039.03		0.677318	0.719448
SPAC1039.04		0.768175	0.782864
SPAC1039.05c	klf1	0.867776	0.995017
SPAC1039.06		1.04741	0.899449
SPAC1039.07c		0.829899	0.951261
SPAC1039.08		2.69193	2.22134
SPAC1039.09	isp5	0.76535	0.801803
SPAC1039.10	mmf2	0.739699	0.706706
SPAC105.01c	kha1	0.918478	0.901947
SPAC105.02c	ank1	1.20385	1.20615
SPAC105.03c	dal81	0.99931	1.03756
SPAC1071.02	mms19	0.691601	0.70694
SPAC1071.03c	sil1	0.600015	0.947775
SPAC1071.04c	spc2	0.947561	1.38645
SPAC1071.05	hpm1	0.91519	0.974926
SPAC1071.06	arp9	0.70019	0.734006
SPAC1071.07c	rps1502	0.324615	0.293453
SPAC1071.08	rpp203	1.14763	1.22772
SPAC1071.09c	djc9	0.616917	0.706241
SPAC1071.11	coq12	1.16681	1.46977
SPAC1071.12c	stp1	1.0946	1.11363
SPAC1093.01	ppr5	0.793384	0.940773
SPAC1093.02	pdx3	1.16581	1.3975
SPAC1093.03	fig4	0.911232	1.12245
SPAC1093.06c	dhc1	0.987693	0.982976
SPAC10F6.04	ats1	0.686832	0.900746
SPAC10F6.05c	ubc6	1.01092	1.34673
SPAC10F6.06	vip1	0.86053	0.900036
SPAC10F6.07c	mug94	0.872821	0.723355
SPAC10F6.08c	nht1	0.978863	1.22859
SPAC10F6.11c	atg17	1.21394	1.22885
SPAC10F6.12c	mam4	0.917968	0.930414
SPAC10F6.13c	caa1	4.07207	2.46857
SPAC10F6.14c		1.46098	1.24816
SPAC10F6.15		0.887532	1.10322
SPAC10F6.16	igo1	0.672236	0.763993
SPAC10F6.17c	ptc5	0.930964	0.851391
SPAC110.02	pds5	0.918138	1.2993
SPAC1142.01	rqc1	1.01396	1.13186
SPAC1142.02c	sgt2	1.63012	1.57848
SPAC1142.03c	swi2	0.58675	0.696035
SPAC1142.06	get3	0.821364	0.850755
SPAC1142.07c	vps32	0.854308	0.902337
SPAC1142.08	fhl1	0.833433	0.71992
SPAC11D3.01c		0.854775	0.832671
SPAC11D3.02c		0.94343	0.937974
SPAC11D3.03c		0.617748	0.575095
SPAC11D3.04c		1.00262	0.959232
SPAC11D3.05	mfs2	0.629739	0.637147
SPAC11D3.06		0.91585	0.794215
SPAC11D3.07c	toe4	1.15968	1.03609
SPAC11D3.09	agm1	1.48832	1.52195
SPAC11D3.10		1.17225	1.0976
SPAC11D3.13	hsp3104	0.883922	0.8856
SPAC11D3.14c	oxp2	0.790336	0.843114
SPAC11D3.15	oxp1	1.08345	1.08783
SPAC11D3.16c		0.87751	0.942189
SPAC11D3.17		1.36369	1.10895
SPAC11D3.18c		1.34081	1.11006
SPAC11E3.01c	swr1	0.969676	0.812235
SPAC11E3.03	csm1	0.604464	0.829865
SPAC11E3.04c	ubc13	1.16836	1.61589
SPAC11E3.05	sea3	0.816086	0.947644
SPAC11E3.06	map1	0.912551	0.67425
SPAC11E3.08c	nse6	0.742172	0.891182
SPAC11E3.09	pyp3	0.901953	0.768446
SPAC11E3.10		0.990948	0.738966
SPAC11E3.11c	syt22	1.37904	1.28942
SPAC11E3.12		1.02613	0.772352
SPAC11E3.13c	gas5	0.851804	0.676155
SPAC11E3.14		0.960692	0.968151
SPAC11G7.01	mtl2	0.666659	1.16081
SPAC11G7.02	pub1	1.08279	1.61378
SPAC11G7.03	idh1	1.59815	1.46617
SPAC11G7.04	ubi1	0.826937	0.748422
SPAC11G7.06c	mug132	2.31989	1.52658
SPAC11H11.01	sst6	2.09428	1.68793
SPAC11H11.02c	mug162	0.970798	0.902668
SPAC11H11.03c		0.716578	0.891806
SPAC11H11.04	mam2	1.05813	0.956382
SPAC11H11.05c	fta6	0.773888	0.801749
SPAC1250.02	mug95	0.834575	0.907289
SPAC1250.03	ubc14	1.24967	1.25747
SPAC1250.05	rpl3002	1.20645	1.19899
SPAC1296.01c		1.10797	0.77688
SPAC1296.03c	sxa2	0.891647	0.96138
SPAC1296.04	mug65	1.10579	0.860999
SPAC1296.05c	lcp1	1.38213	1.43476
SPAC1296.06	tah18	0.534078	0.542443
SPAC12B10.01c	hul6	0.675261	1.09556
SPAC12B10.02c	sdg1	0.995765	1.04246
SPAC12B10.03	bun62	0.852465	0.872598
SPAC12B10.04	pby1	1.23171	1.20065
SPAC12B10.05	icp55	1.19384	1.1869
SPAC12B10.06c	sdh5	0.774445	0.808774
SPAC12B10.07	acp1	0.812376	0.728262
SPAC12B10.09	pet801	0.921377	0.741733
SPAC12B10.10	nod1	0.974797	0.906453
SPAC12B10.11	exg2	0.651479	0.702105
SPAC12B10.12c	rhp41	0.948283	1.26195
SPAC12B10.13	gid8	0.954156	0.870677
SPAC12B10.14c	tea5	0.877928	0.852003
SPAC12B10.15c	rnh203	1.39335	1.13203
SPAC12B10.16c	mug157	0.923327	0.961808
SPAC12G12.01c	sea4	0.581256	0.815599
SPAC12G12.03	cip2	1.39676	1.53862
SPAC12G12.07c	cpn1	1.15079	1.23914
SPAC12G12.09	eti1	0.846375	0.90391
SPAC12G12.10	wdr21	1.93134	1.02517
SPAC12G12.11c	miy1	0.813351	0.997778
SPAC12G12.12	gms2	1.1284	0.977105
SPAC12G12.13c	cid14	0.544554	0.343575
SPAC12G12.15	sif3	0.698498	0.683946
SPAC12G12.16c		0.892146	0.928624
SPAC1327.01c		0.564801	0.833009
SPAC139.01c	mkt1	0.993791	0.917881
SPAC139.02c	oac1	0.920183	0.84314
SPAC139.03	toe2	0.775221	0.798115
SPAC139.04c	fap2	1.34488	1.16451
SPAC139.05	ssd2	0.802727	1.01399
SPAC1399.01c		0.917577	0.820258
SPAC1399.02		0.836482	0.792021
SPAC1399.03	fur4	1.2459	1.20384
SPAC1399.04c	uck2	0.939487	0.876605
SPAC1399.05c	toe1	0.952083	1.01136
SPAC13A11.01c	rga8	0.962719	1.00355
SPAC13A11.03	mcp7	1.07816	0.861055
SPAC13A11.04c	ubp8	1.20279	0.565599
SPAC13A11.05	ysp2	1.24967	1.24539
SPAC13C5.01c	pre9	0.523513	0.573299
SPAC13C5.02	dre4	1.80823	1.6627
SPAC13C5.03	tht1	1.17297	1.0736
SPAC13C5.04		1.35989	1.29637
SPAC13C5.05c		0.623635	0.65601
SPAC13C5.06c	mug121	0.657389	0.649043
SPAC13C5.07	mre11	1.74306	1.51489
SPAC13D6.01	pof14	1.02535	0.281091
SPAC13D6.02c	byr3	0.888917	0.732569
SPAC13D6.03c	trm9	0.681874	0.673467
SPAC13D6.04c	btb3	0.964058	1.02603
SPAC13F5.01c	msh1	0.886339	0.753765
SPAC13F5.03c	gld1	0.217633	0.786215
SPAC13F5.04c	vta1	0.938996	0.999404
SPAC13F5.05	mpd1	1.06762	1.20114
SPAC13F5.07c	hpz2	1.39892	1.17645
SPAC13G6.01c	rad8	0.883005	0.762248
SPAC13G6.02c	rps101	0.937444	1.04856
SPAC13G6.03	gpi7	0.988079	1.09012
SPAC13G6.04	tim8	0.914949	0.820206
SPAC13G6.08	fzr2	1.22274	1.14665
SPAC13G6.09	tsr402	2.96471	2.50457
SPAC13G6.10c	asl1	0.329164	0.927847
SPAC13G6.12c	chs1	1.05648	0.962831
SPAC13G6.13		0.939205	0.99363
SPAC13G6.15c	rcn1	1.19979	0.968819
SPAC13G7.02c	ssa1	1.11475	1.06356
SPAC13G7.04c	mac1	0.918234	1.04473
SPAC13G7.05	are1	0.687336	0.557839
SPAC13G7.06	met16	1.17695	1.21935
SPAC13G7.07	arb2	1.35753	1.11147
SPAC13G7.09c		0.867517	0.879184
SPAC13G7.11	mba1	1.05612	0.934609
SPAC13G7.12c	eki1	0.76828	0.83866
SPAC13G7.13c	msa1	0.830974	0.550601
SPAC140.01	sdh2	1.33128	1.08937
SPAC140.02	gar2	0.713928	0.306704
SPAC140.03	arb1	1.57574	1.3172
SPAC140.04	ctr1	0.847448	0.887001
SPAC1420.01c	mks1	0.996492	1.01257
SPAC1420.03	rpn501	1.01631	0.834094
SPAC144.01		0.657674	0.694832
SPAC144.02	iec1	1.08267	1.00495
SPAC144.03	ade2	1.1743	1.13364
SPAC144.04c	spe1	1.06372	0.95059
SPAC144.05	irc20	1.15466	1.05657
SPAC144.06	apl5	1.64253	1.40951
SPAC144.08	jac1	2.18775	1.8833
SPAC144.11	rps1102	0.343607	0.341587
SPAC144.13c	srw1	0.753045	0.745726
SPAC144.14	klp8	0.970901	0.959312
SPAC144.17c		0.897557	0.795625
SPAC1486.01	sod2	1.08951	1.10119
SPAC1486.04c	alm1	1.00364	0.943747
SPAC1486.08	cox16	2.59965	3.00056
SPAC1486.10	thi1	0.802417	0.912084
SPAC14C4.01c	atg43	0.948316	1.2749
SPAC14C4.03	mek1	0.668439	0.690545
SPAC14C4.04		0.883286	1.04242
SPAC14C4.05c	man1	1.01022	0.87467
SPAC14C4.06c	nab2	1.75994	1.21512
SPAC14C4.07		0.853689	0.816363
SPAC14C4.08	mug5	0.917956	0.876743
SPAC14C4.09	agn1	0.72513	0.765938
SPAC14C4.10c		0.781941	0.665708
SPAC14C4.11	vtc2	1.32684	1.14884
SPAC14C4.12c	laf1	1.26386	1.18182
SPAC14C4.13	rad17	1.75921	1.58586
SPAC14C4.15c	dpp1	0.660596	0.716223
SPAC14C4.16	dad3	0.82464	0.958901
SPAC1527.01	mok11	1.40389	1.21774
SPAC1527.02	sft2	0.546813	0.819364
SPAC1527.03	slr1	0.86601	0.899001
SPAC1556.01c	rad50	1.90279	1.53132
SPAC1556.02c	sdh1	1.15719	0.703939
SPAC1556.03	azr1	0.346779	0.872141
SPAC1556.04c	cdd1	0.776378	0.746107
SPAC1565.01	rcf2	1.10714	1.16391
SPAC1565.02c	rga10	1.08289	1.08059
SPAC1565.03		0.837703	0.827979
SPAC1565.04c	ste4	1.40188	1.13198
SPAC1565.07c	knd1	1.30988	1.31511
SPAC15A10.03c	rad54	0.318065	0.611774
SPAC15A10.05c	mug182	1.19436	1.03153
SPAC15A10.06	nhx1	1.28733	1.18431
SPAC15A10.07		1.21343	1.21952
SPAC15A10.08	ain1	1.46872	1.07274
SPAC15A10.09c	pun1	1.16938	0.990056
SPAC15A10.10	mde6	1.28537	1.24767
SPAC15A10.11	ubr11	1.75211	1.62759
SPAC15A10.15	sgo2	0.894479	1.0512
SPAC15A10.16	bud6	0.947043	0.837665
SPAC15E1.02c		0.81609	1.04774
SPAC15E1.04	hal3	1.30556	1.38025
SPAC15E1.05c	ect1	0.487279	0.610267
SPAC15E1.06	vps29	1.08084	1.11545
SPAC15E1.07c	moa1	0.885416	0.827141
SPAC15E1.09	grx2	1.45077	1.19307
SPAC15F9.01c	glm1	0.964434	0.968321
SPAC15F9.02	seh1	1.29555	1.29742
SPAC16.01	rho2	0.835162	0.793426
SPAC16.03c	ura2	1.67811	1.37735
SPAC16.04	dus3	1.53122	1.41604
SPAC16.05c	sfp1	0.71125	0.762891
SPAC1610.01	saf5	0.982613	1.00248
SPAC1610.02c	mrpl1	2.28634	1.90836
SPAC1610.03c	crp79	0.997492	0.854059
SPAC1610.04	mmc1	1.15216	1.13093
SPAC1635.01	por1	1.60362	1.48069
SPAC1639.02c	trk2	1.56691	1.74743
SPAC167.01	ire1	1.04115	1.0574
SPAC167.04	pam17	1.5065	1.11157
SPAC167.05	dbs2	1.92415	1.95053
SPAC167.06c	mug143	0.64139	0.616597
SPAC167.07c	hul5	1.75066	1.70473
SPAC1687.05	pli1	1.0267	0.917111
SPAC1687.06c	rpl44	0.965121	0.88835
SPAC1687.07		0.928745	0.945238
SPAC1687.08		0.973854	1.05433
SPAC1687.09	irs4	0.83292	0.651657
SPAC1687.10	mcp1	1.09662	0.844304
SPAC1687.13c	csn5	0.592669	0.791674
SPAC1687.14c		0.757584	0.821465
SPAC1687.15	gsk3	0.153304	0.9612
SPAC1687.16c	erg31	1.00352	0.942813
SPAC1687.17c		1.80045	1.55483
SPAC1687.19c	qtr1	1.1241	1.0702
SPAC1687.21		1.01965	1.06431
SPAC1687.23c		1.30668	1.11173
SPAC16A10.02	sub1	1.03425	1.03963
SPAC16A10.03c		1.35773	1.18862
SPAC16A10.04	rho4	0.841613	0.839632
SPAC16A10.05c	dad1	3.72398	3.08198
SPAC16C9.01c		0.831808	0.764129
SPAC16C9.02c	mta1	1.05054	1.16485
SPAC16C9.04c	mot2	1.87034	1.70766
SPAC16C9.05	cph1	1.1488	1.12639
SPAC16C9.06c	upf1	1.15043	1.19626
SPAC16C9.07	pom2	0.675998	0.64998
SPAC16E8.01	shd1	1.41538	1.28039
SPAC16E8.05c		2.44411	1.96692
SPAC16E8.06c	nop12	1.14034	1.0361
SPAC16E8.08	pos1	0.812262	0.723103
SPAC16E8.12c	png3	1.56756	0.993106
SPAC16E8.13		0.633174	0.715258
SPAC16E8.14c	tae1	1.70931	1.48886
SPAC16E8.17c	sca1	0.717428	0.725135
SPAC16E8.18		0.705814	0.651386
SPAC1705.02		1.27554	1.21259
SPAC1751.01c	gti1	0.696401	0.766279
SPAC1751.04	loc1	0.827611	0.767151
SPAC1782.01	ecm29	0.928227	0.917061
SPAC1782.02c		1.45767	1.44339
SPAC1782.04	cox24	1.25514	1.18492
SPAC1782.05	ypa2	0.964414	0.877883
SPAC1782.06c	phb1	0.796052	0.729341
SPAC1782.08c	rex3	0.993354	0.889939
SPAC1782.09c	clp1	1.29448	1.37274
SPAC1782.11	met14	0.78004	0.799591
SPAC1783.01		0.958525	0.847067
SPAC1783.02c	vps66	0.71593	0.847287
SPAC1783.04c	hst4	1.18368	1.18705
SPAC1783.05	hrp1	1.38442	1.42182
SPAC1783.06c	atg12	1.18112	0.958562
SPAC1783.08c	rpl1502	0.841996	0.939801
SPAC1786.01c	ptl2	0.868776	0.845804
SPAC1786.02	plb2	1.17791	1.23461
SPAC1786.04		0.810864	0.685668
SPAC17A2.01	bsu1	0.995662	0.993126
SPAC17A2.02c	tlc4	1.89448	1.44595
SPAC17A2.05	osm1	1.471	1.3903
SPAC17A2.06c	vps8	1.09578	1.07465
SPAC17A2.07c		0.845726	1.03103
SPAC17A2.10c		1.42188	1.45101
SPAC17A2.11		0.915939	0.927302
SPAC17A2.12	rrp1	1.18682	1.09493
SPAC17A2.13c	rad25	0.785961	0.977712
SPAC17A2.14	mnr2	1.08657	0.956733
SPAC17A5.02c	dbr1	1.39774	0.983085
SPAC17A5.04c	mde10	0.984179	0.691254
SPAC17A5.05c		0.964725	0.890048
SPAC17A5.07c	ulp2	1.66697	1.04476
SPAC17A5.08	erp2	1.18391	1.53165
SPAC17A5.09c	glc8	0.940275	0.806365
SPAC17A5.10	hua1	0.806218	0.863295
SPAC17A5.11	rec12	0.987743	0.980645
SPAC17A5.16	ftp105	0.275324	0.298411
SPAC17A5.18c	rec25	0.752004	0.778296
SPAC17C9.05c	pmc3	1.65188	1.43664
SPAC17C9.07	alg8	0.873102	0.929919
SPAC17C9.08	pnu1	0.879275	0.869123
SPAC17C9.09c	tim13	1.13846	1.222
SPAC17C9.10	stm1	0.926535	0.866683
SPAC17C9.11c		0.875639	0.794851
SPAC17C9.14	pex19	1.28681	1.15196
SPAC17C9.15c	dhm2	1.13904	1.05193
SPAC17C9.16c	mfs1	0.58568	0.623362
SPAC17D4.01	pex7	0.457243	0.809851
SPAC17D4.03c	cis4	1.16653	1.26576
SPAC17D4.04	trm401	0.98659	1.00978
SPAC17G6.02c	tco1	1.16902	1.21719
SPAC17G6.03		0.953338	0.879157
SPAC17G6.04c	cpp1	0.925694	0.906521
SPAC17G6.05c	bro1	1.50645	1.42468
SPAC17G6.06	rps2401	0.723593	0.720528
SPAC17G6.08	pep7	1.27498	1.25139
SPAC17G6.13	slt1	1.0819	1.05328
SPAC17G6.15c	fsf1	0.709137	0.561706
SPAC17G6.17	pof8	0.939454	0.646743
SPAC17G8.06c	ilv3	0.794519	0.678125
SPAC17G8.07	yaf9	0.853978	0.833141
SPAC17G8.08c	gdt2	0.672757	0.653764
SPAC17G8.09	shg1	1.00055	1.15306
SPAC17G8.10c	dma1	0.86516	0.73455
SPAC17G8.11c	imt3	1.19893	1.16733
SPAC17G8.13c	mst2	1.93547	2.1598
SPAC17G8.14c	pck1	0.942022	0.749845
SPAC17H9.01	cid16	1.23561	1.13156
SPAC17H9.03c	rdl1	0.724236	0.833379
SPAC17H9.04c	dri1	1.14945	1.12128
SPAC17H9.06c		0.894707	0.93041
SPAC17H9.08	leu5	1.00229	0.99996
SPAC17H9.09c	ras1	1.22617	1.11
SPAC17H9.10c	ddb1	1.84494	1.26969
SPAC17H9.11	gmf1	0.875753	0.879874
SPAC17H9.12c	cyc2	1.14954	1.15468
SPAC17H9.14c	pdi2	1.06942	1.05854
SPAC17H9.19c	cdt2	2.42342	1.29672
SPAC1805.01c	ppk6	0.307502	1.20721
SPAC1805.02c	etf2	0.897172	0.946216
SPAC1805.03c	trm13	1.2405	1.13424
SPAC1805.04	nup132	0.374259	0.427564
SPAC1805.05	cki3	1.74904	1.52006
SPAC1805.06c	hem2	1.0737	1.06188
SPAC1805.07c	dad2	1.22483	1.12372
SPAC1805.08	dlc1	1.12239	0.997552
SPAC1805.09c	fmt1	0.596572	0.775416
SPAC1805.10	ccz1	0.88424	0.903163
SPAC1805.11c	rps2602	1.0959	1.1289
SPAC1805.12c	ubi2	0.998349	0.964309
SPAC1805.14		1.4504	1.5777
SPAC1805.15c	pub2	1.01356	1.65772
SPAC1805.16c		0.966683	0.967902
SPAC1834.03c	hhf1	1.06499	1.14979
SPAC1834.04	hht1	1.619	1.42594
SPAC1834.05	alg9	0.851852	1.02928
SPAC1834.07	klp3	0.999595	0.892626
SPAC1834.08	mak1	1.70089	1.54256
SPAC1834.09	whr1	0.909802	0.789234
SPAC1834.10c		1.41378	0.976953
SPAC1851.02	slc1	1.34799	1.30053
SPAC1851.03	ckb1	0.936007	1.00204
SPAC1851.04c	ric1	0.534906	1.33274
SPAC186.01	pfl9	0.999654	1.3524
SPAC186.02c		1.1484	1.25741
SPAC186.03		0.968662	0.922863
SPAC186.05c	gdt1	1.03738	1.36829
SPAC186.06		0.757338	0.907976
SPAC186.07c		0.814541	0.855776
SPAC186.08c	ldh1	0.945547	0.839402
SPAC186.09	pdc102	1.11068	1.4629
SPAC18B11.02c	pus9	0.606295	1.03355
SPAC18B11.03c		0.778047	0.704615
SPAC18B11.04	ncs1	1.18326	1.10713
SPAC18B11.07c	rhp6	1.02547	1.07182
SPAC18B11.08c	pat10	0.79084	0.772213
SPAC18B11.09c		0.732617	0.705041
SPAC18B11.11		1.18425	1.19483
SPAC18G6.01c	aim18	0.90154	0.821892
SPAC18G6.02c	chp1	0.832238	0.763219
SPAC18G6.04c	shm2	1.22881	0.93274
SPAC18G6.05c	gcn1	1.04215	1.1639
SPAC18G6.09c	edc1	2.07549	2.68844
SPAC18G6.10	lem2	1.21122	1.57537
SPAC18G6.12c		0.989957	1.03184
SPAC18G6.13		1.04817	1.0409
SPAC18G6.15	mal3	1.21966	1.22531
SPAC1952.02	tma23	1.33369	1.19302
SPAC1952.03	otu2	1.81085	1.50472
SPAC1952.05	gcn5	0.735475	0.815702
SPAC1952.06c		1.12103	0.954575
SPAC1952.07	rad1	0.975832	0.917766
SPAC1952.08c		1.24171	1.09961
SPAC1952.09c	ach1	0.956039	1.08248
SPAC1952.10c		0.787952	0.85286
SPAC1952.11c	ure2	0.607252	1.23796
SPAC1952.12c	csn71	0.683721	0.790759
SPAC1952.15c	rec24	0.881015	0.930398
SPAC1952.16	rga9	0.821198	0.837987
SPAC1952.17c	tbc13	1.17624	1.21114
SPAC19A8.02	ltc2	0.109352	0.89641
SPAC19A8.03	ymr1	0.847601	0.892359
SPAC19A8.04	erg5	0.795298	0.797733
SPAC19A8.05c	sst4	1.30125	1.42541
SPAC19A8.08	upf2	1.26255	1.1941
SPAC19A8.10	rfp1	0.778616	0.832698
SPAC19A8.11c	irc6	0.810539	0.892403
SPAC19A8.14	pth2	1.00851	1.06338
SPAC19B12.04	rps3001	0.770884	0.627645
SPAC19B12.06c	rbd4	1.15058	1.28302
SPAC19B12.07c		0.999117	0.891901
SPAC19B12.08	atg4	0.961892	0.908406
SPAC19B12.09	srp14	0.772381	0.789343
SPAC19B12.10	sst2	1.08058	1.15181
SPAC19B12.11c	bud20	1.26614	1.17881
SPAC19B12.12c	yip11	0.842261	0.887885
SPAC19D5.01	pyp2	0.898825	0.849734
SPAC19D5.02c	emc10	0.802802	0.655525
SPAC19D5.03	cid1	0.824512	0.827306
SPAC19D5.06c	din1	1.08036	0.921516
SPAC19D5.07	uga1	0.811534	0.887705
SPAC19D5.11c	ctf8	1.74024	1.53166
SPAC19E9.01c	nup40	0.646406	0.978198
SPAC19E9.02	fin1	1.23644	1.29235
SPAC19E9.03	pas1	1.01309	1.10312
SPAC19G12.02c	pms1	1.38491	1.23436
SPAC19G12.03	cda1	0.958437	0.861233
SPAC19G12.04	dal1	1.20396	1.08623
SPAC19G12.05	mce1	0.855486	0.809484
SPAC19G12.08	scs7	1.78931	1.68621
SPAC19G12.09		1.23246	1.03211
SPAC19G12.11	coq9	1.18005	0.967344
SPAC19G12.12	dlp1	1.15499	1.10747
SPAC19G12.13c	poz1	2.02182	1.74205
SPAC19G12.15c	tpp1	2.20167	1.34701
SPAC19G12.16c	adg2	0.904311	0.917991
SPAC1A6.01c	rqt4	1.18008	1.18851
SPAC1A6.03c	plb3	0.527853	0.83828
SPAC1A6.04c	plb1	0.930988	1.15678
SPAC1A6.05c	ptl3	0.670356	1.15135
SPAC1A6.06c	meu31	0.809492	0.805093
SPAC1A6.07	sle1	1.13235	0.971642
SPAC1A6.08c	mug125	0.886544	0.882614
SPAC1A6.10	tcd1	1.12418	1.08856
SPAC1B1.02c		1.08021	1.05684
SPAC1B1.04c	pan3	0.824815	1.02159
SPAC1B3.01c		1.09783	1.01585
SPAC1B3.02c		1.79981	1.6414
SPAC1B3.03c	wis2	1.0036	1.03845
SPAC1B3.04c	guf1	1.1466	1.11241
SPAC1B3.05	not3	0.721116	0.822818
SPAC1B3.06c		1.39488	1.16827
SPAC1B3.07c	vps28	1.95138	1.72405
SPAC1B3.08		0.855789	0.961988
SPAC1B3.10c	hrd302	1.07632	1.03324
SPAC1B3.15c		0.866416	0.788763
SPAC1B3.16c	vht1	0.943098	0.895393
SPAC1B3.17	clr2	0.620727	1.32212
SPAC1B9.02c	sck1	0.819145	0.635066
SPAC1D4.01	tls1	1.26383	2.0727
SPAC1D4.02c	grh1	0.914328	0.823085
SPAC1D4.03c	aut12	1.06111	0.990794
SPAC1D4.05c	erd101	0.811298	0.824474
SPAC1D4.06c	csk1	2.26908	1.80774
SPAC1D4.09c	rtf2	1.71652	1.45887
SPAC1D4.13	byr1	0.751184	0.882469
SPAC1F12.04c		1.07783	1.07538
SPAC1F12.05	any2	0.770442	0.814235
SPAC1F12.06c		0.703925	0.660023
SPAC1F12.10c		0.793972	0.977953
SPAC1F3.03	sro7	0.952405	1.36471
SPAC1F3.05	gga21	0.821166	0.925358
SPAC1F3.06c	spo15	0.773369	0.863545
SPAC1F3.09	mug161	0.894915	0.834819
SPAC1F3.10c	Oct-01	1.67823	1.55216
SPAC1F5.03c		1.2132	1.12945
SPAC1F5.05c	mso1	1.53226	1.6007
SPAC1F5.07c	hem14	2.12164	1.81148
SPAC1F5.08c	yam8	1.04844	0.851152
SPAC1F5.09c	shk2	0.818688	0.942647
SPAC1F5.10	fal1	4.72537	0.581653
SPAC1F7.01c	spt6	0.912782	1.56409
SPAC1F7.06	hsp3105	0.899313	0.737402
SPAC1F7.07c	fip1	1.01664	0.566627
SPAC1F7.08	fio1	1.06417	1.05634
SPAC1F7.09c	dal2	0.798288	1.09377
SPAC1F7.10		0.78322	0.863892
SPAC1F7.11c		0.73256	0.822709
SPAC1F7.12	yak3	0.882115	0.950904
SPAC1F8.01	ght3	0.802087	0.700157
SPAC1F8.02c	shu1	0.904335	0.956152
SPAC1F8.03c	str3	1.07656	1.13912
SPAC1F8.04c	hhy1	1.09948	0.959828
SPAC1F8.05	isp3	0.880313	0.945027
SPAC1F8.06	pfl8	0.870504	1.16086
SPAC1F8.08		0.795156	0.755848
SPAC20G4.01	caf16	0.755203	0.738513
SPAC20G4.02c	fus1	0.990702	0.994102
SPAC20G4.03c	hri1	1.00311	0.679076
SPAC20G4.04c	hus1	1.31624	1.04231
SPAC20G4.05c	fmp40	1.04496	0.881296
SPAC20G4.08	pdc1	0.951634	0.891261
SPAC20G8.02		1.4151	1.43342
SPAC20G8.04c	cir2	0.860848	0.78231
SPAC20G8.07c	erg2	0.774727	0.720414
SPAC20G8.08c	fft1	0.940144	0.857538
SPAC20G8.09c	nat10	1.7611	1.57955
SPAC20G8.10c	atg6	1.17785	0.994042
SPAC20H4.03c	tfs1	1.67602	1.35766
SPAC20H4.04	fml2	1.21587	1.32549
SPAC20H4.05c	mde1	0.882257	0.897748
SPAC20H4.06c	gpl1	0.938873	0.447575
SPAC20H4.07	rad57	0.88463	0.795817
SPAC20H4.08	whi2	1.52538	1.27058
SPAC20H4.09	gih35	0.753272	0.68054
SPAC20H4.10	ufd2	0.731147	0.768435
SPAC212.01c		1.14136	1.2917
SPAC212.02		0.778582	0.824543
SPAC212.03		1.09149	1.02962
SPAC212.04c		0.851987	0.842016
SPAC21E11.03c	pcr1	0.691875	0.804792
SPAC21E11.04	aca1	0.766842	0.879973
SPAC222.04c	ies6	1.47224	0.888687
SPAC222.05c	mss1	3.18658	2.72791
SPAC222.07c	hri2	1.00352	1.41121
SPAC222.08c	sno1	1.25398	0.887048
SPAC222.12c	atp2	1.06027	0.769705
SPAC222.13c		1.34585	1.42166
SPAC222.14c	sey1	0.649116	0.640701
SPAC222.15	meu13	0.690294	0.70395
SPAC227.01c	erd1	0.899407	1.08534
SPAC227.03c	yea6	0.705372	0.793034
SPAC227.04	atg10	0.816552	0.900407
SPAC227.05	pfd4	0.985684	1.01868
SPAC227.06	yip5	1.31538	1.07619
SPAC227.07c	pab1	0.832174	0.898727
SPAC227.10	pfd2	0.68469	0.881305
SPAC227.11c	yos9	1.25685	1.03671
SPAC227.13c	isu1	1.03954	0.937178
SPAC227.14	yfh7	1.19741	1.71552
SPAC227.15	reg1	1.14021	1.20999
SPAC227.17c		2.04872	1.57335
SPAC227.18	lys3	0.942795	1.02908
SPAC22A12.01c	pso2	0.979114	1.03674
SPAC22A12.02c	mug103	0.962102	0.961264
SPAC22A12.03c	csn4	1.43375	1.60827
SPAC22A12.04c	rps2201	0.434431	0.610387
SPAC22A12.06c	fsh2	0.566088	1.26503
SPAC22A12.10	ept1	0.975938	0.925625
SPAC22A12.11	dak1	1.14614	1.01152
SPAC22A12.14c		0.596045	0.723856
SPAC22A12.16	acl2	0.919471	1.00597
SPAC22A12.17c		1.05333	1.12678
SPAC22E12.01	pet3	0.627964	0.697845
SPAC22E12.03c	sdj1	1.48406	1.26014
SPAC22E12.04	ccs1	0.976892	0.827746
SPAC22E12.05c	rer1	1.51067	1.7363
SPAC22E12.06c	gmh3	0.801632	0.837207
SPAC22E12.11c	set3	0.666088	0.687534
SPAC22E12.14c	sck2	0.650866	0.703299
SPAC22E12.18		1.16103	1.0844
SPAC22E12.19	snt1	1.39652	1.34718
SPAC22F3.02	atf31	0.923288	0.867397
SPAC22F3.03c	rdh54	0.572808	0.747945
SPAC22F3.04	mug62	0.712793	0.697672
SPAC22F3.06c	lon1	1.07481	1.08496
SPAC22F3.07c	atp20	0.901924	0.802974
SPAC22F3.08c	rok1	1.31945	1.42971
SPAC22F3.09c	res2	1.7823	1.73228
SPAC22F3.10c	gcs1	1.17851	1.37416
SPAC22F3.11c	snu23	0.962039	1.24297
SPAC22F3.12c	rgs1	1.33869	1.09686
SPAC22F3.13	tsc1	1.68734	1.65999
SPAC22F8.02c	pvg5	0.393254	0.920519
SPAC22F8.03c		0.912015	1.01165
SPAC22F8.04	pet1	1.13759	1.04044
SPAC22F8.05		1.03726	1.25752
SPAC22F8.07c	rtf1	0.76341	0.78234
SPAC22F8.09	rrp16	1.11778	1.15195
SPAC22F8.12c	shf1	1.88025	1.76162
SPAC22G7.01c	fra1	1.06268	1.2149
SPAC22G7.02	kap111	1.23723	1.03413
SPAC22G7.03		0.907459	0.928357
SPAC22G7.04	pan2	1.23356	1.16401
SPAC22G7.05	kri1	0.8282	0.741929
SPAC22G7.06c	ura1	1.01397	0.892232
SPAC22G7.07c	ime4	1.2989	1.11574
SPAC22G7.08	ppk8	0.784855	0.723333
SPAC22G7.11c	cum1	0.827857	0.826138
SPAC22H10.02		0.224662	0.829664
SPAC22H10.03c	kap114	0.965305	1.05506
SPAC22H10.04	ppa3	1.1392	1.07808
SPAC22H10.07	scd2	1.09915	1.13043
SPAC22H10.08		1.14047	1.13166
SPAC22H10.09	cbp8	1.42768	1.13344
SPAC22H10.11c	crf1	2.19874	1.94761
SPAC22H10.13	zym1	0.682279	0.753795
SPAC22H12.01c	mug35	0.817649	0.937002
SPAC22H12.02	tfg3	1.88177	2.31333
SPAC22H12.05c	fsc1	0.986937	0.770176
SPAC23A1.02c	ted1	0.887271	0.841302
SPAC23A1.03	apt1	1.09555	1.17084
SPAC23A1.04c	mnl1	0.886734	1.1042
SPAC23A1.06c	cmk2	1.23433	1.20781
SPAC23A1.07	rnf170	1.51201	1.33034
SPAC23A1.09	rbm8	0.860829	0.364669
SPAC23A1.14c		1.1758	1.1558
SPAC23A1.16c	rtr1	1.28267	1.33614
SPAC23C11.01	ice2	0.869107	0.903755
SPAC23C11.02c	rps23	0.600762	0.677526
SPAC23C11.04c	pnk1	1.20837	0.494989
SPAC23C11.06c		1.12088	1.12268
SPAC23C11.07		1.12214	1.12444
SPAC23C11.08	php3	1.1655	1.01947
SPAC23C11.10	mpn1	2.27456	2.02932
SPAC23C11.13c	hpt1	0.8502	0.957416
SPAC23C11.14	zhf1	1.20665	1.04323
SPAC23C4.02	crn1	1.27457	1.18769
SPAC23C4.03	hrk1	1.33912	1.56292
SPAC23C4.05c	les1	1.11237	1.07948
SPAC23C4.06c	efm6	1.59395	1.43499
SPAC23C4.07	tht2	1.30889	0.823264
SPAC23C4.08	rho3	0.795599	0.823119
SPAC23C4.09c		1.57452	1.55828
SPAC23C4.12	hhp2	1.26057	1.43722
SPAC23C4.16c	atg15	1.11833	1.07033
SPAC23C4.17	trm402	0.841386	0.784349
SPAC23D3.01	pdp3	1.10303	1.00898
SPAC23D3.03c		0.678543	0.631308
SPAC23D3.04c	gpd2	0.776645	0.618827
SPAC23D3.09	arp42	1.38481	1.13494
SPAC23D3.10c	eng2	0.922587	1.00322
SPAC23D3.11	ayr1	1.20102	0.787422
SPAC23D3.12	pho842	0.524766	1.28241
SPAC23D3.13c		1.04655	1.00635
SPAC23E2.01	fep1	1.09863	1.05437
SPAC23E2.03c	sms1	0.394294	0.97864
SPAC23G3.02c	sib1	0.846526	0.788204
SPAC23G3.03	sib2	1.39725	1.31692
SPAC23G3.04	ies4	1.78867	1.48642
SPAC23G3.05c		1.0498	1.04205
SPAC23G3.07c	snf30	0.961527	1.00524
SPAC23G3.08c	ubp7	0.748408	0.696016
SPAC23G3.10c	ssr3	0.820385	0.795969
SPAC23G3.12c	htr12	0.939802	0.946558
SPAC23H3.03c	npr2	0.69067	0.723244
SPAC23H3.04		0.903393	1.01516
SPAC23H3.05c	swd1	1.80611	1.41015
SPAC23H3.08c	bub3	0.79487	0.798536
SPAC23H3.09c	gly1	1.49033	1.38857
SPAC23H3.11c	max1	1.15128	1.19184
SPAC23H3.12c		0.738226	0.762169
SPAC23H3.13c	gpa2	0.548564	0.783588
SPAC23H3.14	avl9	0.886524	0.892446
SPAC23H3.15c	ddr48	0.902588	0.987554
SPAC23H4.01c	osh3	1.13638	1.1469
SPAC23H4.02	ppk9	0.823191	0.723525
SPAC23H4.08	iwr1	1.18482	1.48014
SPAC23H4.09	cdb4	1.02163	0.972505
SPAC23H4.10c	thi4	0.956345	0.942599
SPAC23H4.12	alp13	2.07256	1.88755
SPAC23H4.14	vam6	0.95711	1.05041
SPAC23H4.16c	not11	0.855905	0.880895
SPAC24B11.06c	sty1	1.19626	1.17467
SPAC24B11.07c		1.09627	1.1787
SPAC24B11.08c	erv46	0.540428	1.02603
SPAC24B11.10c	cfh1	1.00836	1.12075
SPAC24B11.12c	dnf2	1.2017	1.24977
SPAC24B11.13	hem3	1.03069	0.893276
SPAC24C9.02c	cyt2	0.475259	0.413308
SPAC24C9.05c	mug70	0.615311	0.650891
SPAC24C9.07c	bgs2	0.769891	0.744327
SPAC24C9.08	cps1	1.32654	1.30178
SPAC24C9.12c	shm1	0.641	0.833904
SPAC24C9.14	otu1	0.999705	0.96708
SPAC24C9.15c	spn5	1.11625	1.33202
SPAC24C9.16c	cox8	1.27978	0.992594
SPAC24H6.02c	zim17	0.84101	1.12135
SPAC24H6.03	cul3	1.49706	1.54256
SPAC24H6.04	hxk1	0.90167	1.10321
SPAC24H6.07	rps901	0.55432	0.588725
SPAC24H6.08		2.39403	1.29851
SPAC24H6.09	gef1	0.79275	0.721846
SPAC24H6.10c	aro4	1.19009	1.31401
SPAC24H6.11c	vsb1	1.17599	1.44531
SPAC24H6.13		0.968385	1.07427
SPAC25A8.01c	fft3	1.74845	1.81078
SPAC25A8.02	atg14	0.573483	0.905991
SPAC25A8.03c		0.894251	0.859983
SPAC25B8.01	dap1	0.687278	0.66257
SPAC25B8.05	deg1	0.981236	0.974696
SPAC25B8.07c	rcf1	0.819617	1.27905
SPAC25B8.08		0.964525	1.23122
SPAC25B8.09		0.759812	0.751047
SPAC25B8.10		0.814927	0.75731
SPAC25B8.11		1.08934	1.01522
SPAC25B8.13c	isp7	1.57719	1.36579
SPAC25B8.15c	tyw3	0.493774	0.581894
SPAC25B8.18		0.958201	1.0377
SPAC25G10.01		1.10083	1.16335
SPAC25G10.02	cce1	0.656182	0.775546
SPAC25G10.03	zip1	1.59573	1.42903
SPAC25G10.05c	his1	1.29068	1.3341
SPAC25G10.06	rps2801	2.52923	2.22826
SPAC25G10.09c	pan1	0.975545	0.980327
SPAC25H1.02	jmj1	0.908543	0.883949
SPAC25H1.03	atg101	1.34981	1.18875
SPAC25H1.04	mug105	1.03953	0.887422
SPAC25H1.05	meu29	1.98585	1.51592
SPAC25H1.06	pcf3	1.01458	0.77744
SPAC25H1.07	emc1	1.20914	0.805095
SPAC25H1.09	mde5	1.06934	1.06596
SPAC26A3.01	sxa1	0.814075	0.91445
SPAC26A3.02	myh1	1.13886	1.13181
SPAC26A3.04	rpl2002	0.728591	0.90122
SPAC26A3.06	bud23	0.95142	0.920292
SPAC26A3.09c	rga2	1.13676	1.03325
SPAC26A3.11		1.88591	1.95204
SPAC26A3.14c	atg44	0.808387	0.862014
SPAC26A3.16	dsk2	1.00761	0.983053
SPAC26A3.17c	rmt2	0.955567	0.942784
SPAC26F1.01	sec74	0.897363	0.870918
SPAC26F1.02	pnn1	1.23428	1.13759
SPAC26F1.03	pda1	2.40773	3.20132
SPAC26F1.04c	etr1	0.669002	0.601087
SPAC26F1.05	mug106	1.49351	1.35797
SPAC26F1.07		0.945723	0.930229
SPAC26F1.08c		1.33046	1.15417
SPAC26F1.09	gyp51	0.854356	0.789957
SPAC26F1.10c	pyp1	0.903506	0.838843
SPAC26F1.12c	hgh1	1.77631	1.70232
SPAC26F1.14c	aif1	1.27312	0.926363
SPAC26H5.02c	mgs1	0.39206	0.904633
SPAC26H5.03	pcf2	1.14912	1.13709
SPAC26H5.04	gid5	0.995403	1.00787
SPAC26H5.05	mga2	0.989547	0.911463
SPAC26H5.07c		0.737773	0.52748
SPAC26H5.08c	bgl2	1.10502	1.07832
SPAC26H5.09c		0.772902	0.691926
SPAC26H5.10c	tif51	0.816974	0.899622
SPAC27D7.02c	grp1	1.08203	1.22293
SPAC27D7.03c	mei2	1.02749	0.922389
SPAC27D7.04	omt2	0.865795	0.84107
SPAC27D7.05c	apc14	1.26899	1.42068
SPAC27D7.06	etf1	0.962092	0.982066
SPAC27D7.08c	mtl16	0.777071	0.884859
SPAC27D7.11c		1.22816	1.25361
SPAC27D7.12c	but1	1.01326	1.02147
SPAC27D7.13c	ssm4	1.29643	1.27758
SPAC27E2.01		0.855824	1.08014
SPAC27E2.02	yih1	1.08151	0.964713
SPAC27E2.03c		1.38848	1.38537
SPAC27E2.09	mak2	0.860937	0.935727
SPAC27E2.11c		1.10303	1.19078
SPAC27F1.03c	uch1	1.16588	1.24269
SPAC27F1.05c		1.15753	1.05857
SPAC27F1.06c	ani2	0.931069	0.857611
SPAC27F1.08	pdt1	0.718906	0.530672
SPAC27F1.10		1.28303	1.17418
SPAC29A4.02c		0.80268	0.75679
SPAC29A4.05	cam2	0.862172	0.904916
SPAC29A4.09	rrp17	1.89733	1.13754
SPAC29A4.11	rga3	0.708486	0.75581
SPAC29A4.13	ure6	0.90038	0.826712
SPAC29A4.14c	pex3	1.34944	1.24519
SPAC29A4.16	hal4	1.5667	1.40095
SPAC29A4.18	prw1	1.47877	0.896435
SPAC29A4.19c	cta5	1.28105	1.43311
SPAC29A4.20	elp3	0.819245	0.647031
SPAC29B12.02c	set2	1.22303	1.17362
SPAC29B12.03	spd1	1.22542	1.73292
SPAC29B12.04	snz1	1.00163	1.26825
SPAC29B12.05c	mtq1	2.89869	0.127053
SPAC29B12.06c	rcd1	1.41148	1.4499
SPAC29B12.08	clr5	1.84786	1.61856
SPAC29B12.10c	pgt1	1.14424	1.25847
SPAC29B12.11c		0.883924	0.787218
SPAC29B12.12	hot13	1.11781	0.967803
SPAC29B12.13		0.79642	0.785892
SPAC29B12.14c		0.943542	1.03716
SPAC29E6.01	pof11	0.963715	0.986465
SPAC29E6.05c	mxr1	1.13094	1.12436
SPAC29E6.07		1.26849	1.14742
SPAC29E6.09		1.0204	0.742955
SPAC29E6.10c	nst1	0.687573	0.800565
SPAC2C4.05	cor1	0.909149	0.970465
SPAC2C4.06c	rcm1	1.21727	0.831641
SPAC2C4.07c	dis32	0.94464	0.863861
SPAC2C4.08		1.12981	1.21419
SPAC2C4.09		1.17766	1.18641
SPAC2C4.10c	csc4	1.30847	0.80315
SPAC2C4.14c	ppk11	1.42765	1.48904
SPAC2C4.15c	ubx2	1.322	1.95563
SPAC2C4.16c	rps801	0.223124	0.200278
SPAC2C4.17c	msy2	0.999959	0.970265
SPAC2E12.03c		0.784111	0.897056
SPAC2E1P3.01		0.712999	0.731142
SPAC2E1P3.02c	amt3	1.16415	1.13003
SPAC2E1P3.04	cao1	0.695358	0.764886
SPAC2E1P3.05c	cbm1	0.809233	0.574804
SPAC2E1P5.01c	mns1	0.974198	0.957138
SPAC2E1P5.02c	mug109	0.903904	1.02642
SPAC2E1P5.03	erj5	0.665719	0.726187
SPAC2F3.01	imt1	1.14936	1.08398
SPAC2F3.02	sec67	1.16231	1.02967
SPAC2F3.05c		0.960568	0.919682
SPAC2F3.08	sut1	1.68228	1.55261
SPAC2F3.12c	plp1	1.14781	1.15632
SPAC2F3.15	lsk1	0.882112	1.15167
SPAC2F3.16		1.17932	1.25431
SPAC2F3.18c		1.17785	1.18046
SPAC2F7.02c	psr1	1.07908	1.13963
SPAC2F7.03c	pom1	0.702063	0.749794
SPAC2F7.04	med1	0.788745	1.0269
SPAC2F7.06c	pol4	0.805083	0.800627
SPAC2F7.07c	cph2	0.940913	0.8224
SPAC2F7.08c	snf5	1.24982	1.17692
SPAC2F7.09c	gep3	1.09082	1.15871
SPAC2F7.10	akr1	1.10313	1.06839
SPAC2F7.11	nrd1	0.895222	0.802193
SPAC2F7.17	mrf1	1.9232	1.64928
SPAC2G11.03c	vps45	1.3683	1.35241
SPAC2G11.04	rbm17	0.892143	0.926509
SPAC2G11.05c	alx1	0.995539	1.03981
SPAC2G11.06	vps4	0.889565	0.66212
SPAC2G11.07c	ptc3	1.13121	0.839325
SPAC2G11.09		0.941444	0.957222
SPAC2G11.10c	uba42	1.37038	1.06887
SPAC2G11.12	rqh1	1.59643	1.43457
SPAC2G11.13	atg22	0.84322	0.878186
SPAC2G11.15c	tgs1	0.938209	1.14894
SPAC2H10.01		0.641058	0.577166
SPAC2H10.02c	nas2	0.935218	0.728857
SPAC30.01c	sec72	0.60677	0.661731
SPAC30.02c	kti12	0.662768	0.669058
SPAC30.03c	tsn1	0.793122	0.756842
SPAC30.04c	abc4	1.07808	1.12481
SPAC30C2.02	mmd1	1.11124	0.772944
SPAC30C2.05	erv14	1.16898	1.14743
SPAC30C2.06c	dml1	1.58914	1.38854
SPAC30C2.07	fnp1	1.10598	0.912439
SPAC30C2.08		0.391887	0.35169
SPAC30D11.01c	gto2	0.784469	0.759247
SPAC30D11.02c		1.11017	0.912549
SPAC30D11.05	aps3	1.21165	1.42719
SPAC30D11.06c	hfl1	0.948893	0.919635
SPAC30D11.07	nth1	1.19103	0.951753
SPAC30D11.09	cwf19	1.51779	0.541775
SPAC30D11.10	rad52	3.20645	0.88389
SPAC30D11.11	izh3	2.1821	2.17906
SPAC30D11.12	rpl3802	1.30294	1.06784
SPAC30D11.13	hus5	1.14808	1.30635
SPAC30D11.14c		1.58509	1.30743
SPAC31A2.02	trm112	1.45978	1.15605
SPAC31A2.09c	apm4	0.897324	0.790294
SPAC31A2.12	rod1	0.646124	0.826213
SPAC31A2.14	bun107	1.44371	1.72193
SPAC31A2.15c	dcc1	0.878556	0.863586
SPAC31A2.16	gef2	0.968863	0.951281
SPAC31F12.01	zds1	1.1246	1.25975
SPAC31G5.03	rps1101	2.42278	2.45481
SPAC31G5.04	lys12	0.939497	0.933664
SPAC31G5.07	dni1	1.09502	1.08131
SPAC31G5.09c	spk1	0.928636	0.954368
SPAC31G5.10	eta2	0.552561	0.911759
SPAC31G5.11	pac2	0.661976	0.674056
SPAC31G5.14	gcv1	1.0606	1.0006
SPAC31G5.15	psd3	0.911659	1.05427
SPAC31G5.17c	rps1001	1.55567	1.37934
SPAC31G5.18c	sde2	1.10963	1.04394
SPAC31G5.19	abo1	0.902792	1.02492
SPAC31G5.21		1.38515	1.40016
SPAC323.01c	pos5	0.901727	1.17172
SPAC323.03c	pex8	1.21945	1.29873
SPAC323.04		1.03264	1.06179
SPAC323.07c		1.1711	1.20868
SPAC328.01c	msn5	1.25983	1.23373
SPAC328.02	dbl4	2.96824	2.46929
SPAC328.03	tps1	0.713878	0.778323
SPAC328.04	spg4	1.04143	1.10335
SPAC328.05	hrb1	1.08571	0.942064
SPAC328.06	ubp2	0.953637	0.978301
SPAC328.07c	bsd1	1.23823	0.897989
SPAC328.09	odc1	0.771926	0.833492
SPAC328.10c	rps502	2.03192	1.73998
SPAC32A11.01	mug8	0.93551	0.968144
SPAC32A11.02c		0.647264	0.704293
SPAC32A11.03c	phx1	0.846418	0.798746
SPAC343.04c	gid7	1.07034	1.03164
SPAC343.06c	pls1	0.858246	0.848564
SPAC343.07	mug28	0.742965	0.840377
SPAC343.09	ubx3	0.6088	0.703464
SPAC343.10	met11	1.19192	1.17528
SPAC343.11c	msc1	0.835598	0.907477
SPAC343.12	rds1	0.834226	0.807425
SPAC343.15	tit1	1.27196	1.27492
SPAC343.16	lys2	0.704752	1.08383
SPAC343.18	rfp2	0.875429	0.808278
SPAC343.19	lsb6	1.38023	1.09125
SPAC343.20		0.891046	0.879689
SPAC3A11.02	cps3	0.815789	0.982828
SPAC3A11.03	efm3	1.05418	0.885706
SPAC3A11.04	sei1	1.03147	1.12363
SPAC3A11.05c	kms1	1.03891	0.914291
SPAC3A11.06	mvp1	0.731283	0.74752
SPAC3A11.07	nde1	2.13925	1.79486
SPAC3A11.08	cul4	0.846537	0.603875
SPAC3A11.09	sod22	1.20849	1.25462
SPAC3A11.10c	dpe1	1.01754	0.463061
SPAC3A11.11c		0.760277	0.804711
SPAC3A11.13	pfd6	1.78768	1.85052
SPAC3A11.14c	pkl1	0.782418	0.780791
SPAC3A12.03c	meu34	0.99917	0.927215
SPAC3A12.06c		0.974589	0.962489
SPAC3A12.08		0.958074	0.886399
SPAC3A12.09c	ure4	0.96421	1.01416
SPAC3A12.10	rpl2001	0.711544	0.538088
SPAC3A12.12	atp11	1.16107	0.977624
SPAC3A12.13c	tif310	0.652453	1.05023
SPAC3A12.17c	cys12	0.887046	1.07438
SPAC3C7.01c	sac12	0.675166	1.10284
SPAC3C7.02c	pil2	0.706996	0.760286
SPAC3C7.03c	rad55	0.435068	1.38828
SPAC3C7.05c	mug191	0.702594	1.00094
SPAC3C7.06c	pit1	0.717213	0.741321
SPAC3C7.07c	ate1	1.01074	1.03017
SPAC3C7.08c	elf1	1.30542	0.736953
SPAC3C7.09	set8	0.807726	0.989989
SPAC3C7.10	pex13	1.10519	1.01701
SPAC3C7.12	tip1	1.24	1.23954
SPAC3C7.13c		0.724347	0.735382
SPAC3C7.14c	obr1	0.914263	0.886072
SPAC3F10.02c	trk1	0.718682	0.848867
SPAC3F10.04	gsa1	1.3215	1.34827
SPAC3F10.05c	mug113	0.725736	0.980134
SPAC3F10.06c	rit1	0.748828	0.812046
SPAC3F10.09	his6	0.864552	0.917019
SPAC3F10.10c	map3	1.10803	1.05393
SPAC3F10.11c	abc2	0.981721	0.867556
SPAC3F10.12c		1.26551	1.14069
SPAC3F10.13	ucp6	0.567233	0.979905
SPAC3F10.15c	spo12	0.891699	0.913509
SPAC3F10.16c		0.994167	0.877245
SPAC3F10.17	ltv1	0.206422	0.121698
SPAC3F10.18c	rpl4102	0.986645	1.08418
SPAC3G6.01	hrp3	0.949308	1.21449
SPAC3G6.02	dss1	0.948877	5.61703
SPAC3G6.04	rnp24	1.0214	1.10297
SPAC3G6.05		1.09848	0.886941
SPAC3G6.06c	rad2	1.30792	1.16151
SPAC3G6.09c	tps2	0.776333	0.708808
SPAC3G6.11	chl1	0.860014	0.968349
SPAC3G6.13c	rpl4101	1.05937	1.02702
SPAC3G9.01	nsk1	1.09346	1.26575
SPAC3G9.03	rpl2301	0.849108	1.03833
SPAC3G9.04	ssu72	0.866813	0.894002
SPAC3G9.05	spa2	0.67716	1.0266
SPAC3G9.07c	hos2	1.17723	0.948993
SPAC3G9.11c	pdc201	0.794638	0.709805
SPAC3H1.03	mug151	0.923936	0.845916
SPAC3H1.04c	mdm31	1.29637	1.14812
SPAC3H1.05	ste24	0.940432	0.877394
SPAC3H1.06c		0.885489	0.839244
SPAC3H1.07	aru1	0.88188	0.977659
SPAC3H1.08c		1.19718	1.18082
SPAC3H1.09c	avt3	1.17481	0.904477
SPAC3H1.10	pcs2	0.715897	0.693195
SPAC3H1.12c	snt2	0.835743	0.797733
SPAC3H1.13	ppk13	0.69518	0.723393
SPAC3H1.14	gid4	1.17483	1.22112
SPAC3H5.04	aar2	1.03431	0.627302
SPAC3H5.05c	rps1401	0.745322	0.714818
SPAC3H5.07	rpl702	2.25352	2.11445
SPAC3H5.09c	hob2	1.43833	1.31116
SPAC3H5.10	rpl3202	1.09531	1.02476
SPAC3H5.12c	rpl501	1.47528	1.41869
SPAC3H8.02	csr102	1.04827	1.05316
SPAC3H8.03	img2	0.506216	0.545545
SPAC3H8.04		1.27367	1.4708
SPAC3H8.05c	mms1	0.932416	0.897264
SPAC3H8.07c	pfd3	0.587723	0.782496
SPAC3H8.08c		1.43729	0.792971
SPAC3H8.09c	nab3	1.7415	1.77466
SPAC3H8.10	spo20	0.916654	0.857115
SPAC458.02c		0.956837	0.721439
SPAC458.04c	dli1	1.17815	1.12737
SPAC458.05	pik3	0.980167	0.740284
SPAC458.06	atg1803	1.63113	1.2229
SPAC4A8.02c		0.879167	0.740831
SPAC4A8.03c	ptc4	1.14624	1.58256
SPAC4A8.04	isp6	1.27909	1.19839
SPAC4A8.05c	myp2	0.630669	0.671299
SPAC4A8.06c		1.18629	1.06336
SPAC4A8.07c	lcb4	0.745957	0.628444
SPAC4A8.09c	cwf21	1.37504	1.131
SPAC4A8.10	rog1	1.11213	1.50419
SPAC4A8.14		1.36777	1.48035
SPAC4C5.01	pud1	0.717459	0.796222
SPAC4C5.02c	ryh1	0.696027	0.689612
SPAC4C5.03		1.65876	1.26075
SPAC4C5.04	rad31	1.00731	0.919889
SPAC4D7.01c	sec71	0.976728	1.00309
SPAC4D7.02c	pgc1	0.802487	0.79536
SPAC4D7.03	pop2	1.21701	1.02526
SPAC4D7.06c	met8	1.02253	1.08487
SPAC4D7.07c	csi2	0.801266	0.861398
SPAC4D7.10c	spt20	0.563051	0.98688
SPAC4D7.11	dsc4	2.43144	2.20489
SPAC4F10.02	ape4	1.55221	1.39691
SPAC4F10.04	ypa1	2.0003	1.56422
SPAC4F10.05c	lip2	0.903473	0.921261
SPAC4F10.06	bud22	0.184215	0.879824
SPAC4F10.07c	atg13	1.30796	1.29297
SPAC4F10.08	mug126	1.23968	1.15555
SPAC4F10.13c	mpd2	1.37392	1.44374
SPAC4F10.15c	wsp1	1.08324	0.89989
SPAC4F10.16c		0.795169	1.32427
SPAC4F10.17		1.30816	1.08266
SPAC4F10.18	nup37	1.1171	1.15817
SPAC4F10.19c	hit1	0.953823	0.819215
SPAC4F10.20	grx1	1.81075	1.49397
SPAC4F8.01	did4	1.31935	1.09437
SPAC4F8.03	sdo1	3.63782	1.23616
SPAC4F8.08	mug114	0.794796	0.682022
SPAC4F8.10c	stg1	1.16746	0.980429
SPAC4F8.11	sea2	0.966317	0.851097
SPAC4F8.15	itr1	0.571802	0.736105
SPAC4G8.03c	puf5	1.45007	1.38495
SPAC4G8.04		0.772943	0.768221
SPAC4G8.05	ppk14	0.570174	0.56451
SPAC4G8.06c	trm12	0.70811	0.723657
SPAC4G8.07c	trm2	1.27622	1.22071
SPAC4G8.10	gos1	0.252006	0.584173
SPAC4G8.11c	atp10	3.45672	2.07698
SPAC4G8.13c	prz1	4.49163	0.23969
SPAC4G9.02	rnh201	0.622683	0.52583
SPAC4G9.05	mpf1	1.22455	1.15906
SPAC4G9.06c	chz1	0.633046	0.681758
SPAC4G9.09c	arg11	3.18992	0.999864
SPAC4G9.10	arg3	0.938769	1.06837
SPAC4G9.11c	cmb1	0.834138	0.828155
SPAC4G9.12	idn1	1.0385	1.03379
SPAC4G9.13c	vps26	0.827147	0.861229
SPAC4G9.14	sym1	0.922734	0.802934
SPAC4G9.19		0.869227	1.03754
SPAC4G9.20c	ymc1	0.890769	0.726639
SPAC4H3.01		1.10403	0.922052
SPAC4H3.02c	swc3	0.831288	0.938134
SPAC4H3.03c		1.25402	1.111
SPAC4H3.04c		0.82662	0.981755
SPAC4H3.05	srs2	0.670208	0.805372
SPAC4H3.06	rss1	0.917493	0.827848
SPAC4H3.07c	rdl2	1.19963	0.975193
SPAC4H3.13	pcc1	1.15188	1.06593
SPAC4H3.14c	rng8	0.717537	0.75612
SPAC513.01c	eft201	1.18797	1.03393
SPAC513.02		1.36697	1.34974
SPAC513.03	mfm2	1.10976	1.60503
SPAC513.04		1.05143	1.15118
SPAC513.05	ams1	0.899651	0.811689
SPAC513.06c	dhd1	1.04259	1.07939
SPAC513.07		1.0503	0.937144
SPAC521.02	wss1	1.21597	1.28584
SPAC521.03		1.12691	0.892612
SPAC521.04c	sst1	1.25965	1.24203
SPAC521.05	rps802	0.761342	0.725403
SPAC56E4.03		0.996741	1.0135
SPAC56E4.06c	ggt2	1.33505	1.25498
SPAC56F8.02	cmr2	1.26111	1.48612
SPAC56F8.05c	mug64	0.753193	0.679798
SPAC56F8.06c	alg10	1.28878	1.23872
SPAC56F8.09	rrp8	0.786513	0.797563
SPAC56F8.12		1.07354	1.1313
SPAC56F8.14c	mug115	0.848724	0.806241
SPAC56F8.16	esc1	1.56112	1.38266
SPAC57A10.03	cyp1	0.883321	0.867608
SPAC57A10.04	mug10	1.05459	0.845204
SPAC57A10.06	mug15	1.19076	1.23295
SPAC57A10.07		1.20765	1.4198
SPAC57A10.08c		0.683513	0.746591
SPAC57A10.09c	nhp6	0.940712	0.816915
SPAC57A10.10c	sla1	1.14137	1.13539
SPAC57A10.12c	ura3	0.685048	0.838526
SPAC57A7.04c	pabp	1.83532	1.5539
SPAC57A7.05		0.846887	0.867542
SPAC57A7.07c		1.00535	0.61047
SPAC57A7.08	pzh1	1.27954	0.907106
SPAC57A7.09	rnf13	1.6662	1.41192
SPAC57A7.12	ssz1	0.307853	0.158125
SPAC57A7.13	rbm10	1.21348	1.2022
SPAC589.02c	med13	2.34654	1.12676
SPAC589.03c	noc12	0.512155	0.688427
SPAC589.05c	qng1	1.3607	1.08437
SPAC589.07c	atg1801	0.613129	0.744936
SPAC589.08c	dam1	1.33746	1.29361
SPAC589.09	csr101	1.03684	0.826723
SPAC589.10c	ubi5	0.830329	0.87251
SPAC589.11	pth4	1.00542	0.955042
SPAC589.12	cwh43	1.07498	1.05165
SPAC5D6.01	rps2202	1.18198	1.32411
SPAC5D6.02c	mug165	0.678697	0.76488
SPAC5D6.04		0.802543	0.930366
SPAC5D6.05	med18	0.968044	0.778159
SPAC5D6.06c	alg14	1.78051	1.5127
SPAC5D6.07c	pxa1	0.604604	0.847815
SPAC5D6.08c	mes1	1.16134	1.15277
SPAC5D6.09c	mug86	1.15707	0.899077
SPAC5D6.10c	mug116	0.947759	0.838921
SPAC5D6.12	mtf2	2.61759	2.09219
SPAC5D6.13	gpp74	2.10188	1.73931
SPAC5H10.01	dgc1	1.57863	1.73877
SPAC5H10.02c	hsp3102	0.8393	0.899368
SPAC5H10.04		0.83626	0.835523
SPAC5H10.05c		0.812349	0.830365
SPAC5H10.06c	adh4	0.87769	0.77585
SPAC5H10.07		1.29626	1.13943
SPAC5H10.08c	pan6	1.06819	1.10578
SPAC5H10.09c	ecm31	1.23053	1.11931
SPAC5H10.10		0.994426	0.786671
SPAC5H10.11	gmh1	1.14279	1.16048
SPAC5H10.12c	otg1	0.686388	0.754313
SPAC5H10.13c	gmh2	1.02278	1.15763
SPAC607.02c		0.956362	1.04319
SPAC607.06c		1.0273	0.913745
SPAC607.07c		0.896759	0.970258
SPAC607.08c	mil1	0.966458	0.986952
SPAC607.09c	btn1	0.713442	0.928037
SPAC607.10	spo3	0.832	0.978597
SPAC630.04c		0.698445	0.755646
SPAC630.05	gyp7	1.15791	1.18331
SPAC630.06c		1.01377	1.02603
SPAC630.07c		1.08434	1.22198
SPAC630.09c	mug58	1.22286	1.23899
SPAC630.10	bmt2	1.16025	1.06785
SPAC630.11	vps55	1.17054	1.23903
SPAC630.13c	tsc2	0.71907	1.01012
SPAC630.14c	tup12	0.6639	0.614874
SPAC630.15	mug177	1.11461	1.14031
SPAC631.01c	acp2	1.12286	1.04869
SPAC637.03		0.68884	0.822093
SPAC637.06	gmh5	0.834008	1.02412
SPAC637.09	rex1	1.67468	1.82486
SPAC637.10c	rpn10	1.09702	1.33781
SPAC637.11	rpm2	0.929167	1.8033
SPAC637.13c	slm1	0.809302	0.685891
SPAC644.06c	cdr1	1.0616	1.28138
SPAC644.07	bcs1	1.32185	1.5239
SPAC644.08	utr4	0.888131	0.847689
SPAC644.09		1.50996	1.34886
SPAC644.11c	pkp1	0.914044	1.05857
SPAC644.13c		0.615322	0.567189
SPAC644.14c	rad51	1.10822	1.01379
SPAC644.15	rpp101	0.178128	0.365022
SPAC652.01		1.08448	1.37021
SPAC664.01c	swi6	1.29217	1.29337
SPAC664.02c	arp8	1.30872	1.35486
SPAC664.03	paf1	1.58028	1.76109
SPAC664.04c	rps1602	0.594615	0.685022
SPAC664.07c	rad9	0.997398	1.17581
SPAC664.10	klp2	1.07094	1.03239
SPAC664.12c	sdh6	0.959049	0.6427
SPAC664.13		1.37807	1.57475
SPAC664.14	amt2	0.879039	0.864217
SPAC664.15	mdv1	1.78454	1.75015
SPAC683.02c		1.09183	0.957028
SPAC683.03		1.00893	0.96545
SPAC688.03c		1.21158	1.23635
SPAC688.04c	gst3	1.05735	0.96379
SPAC688.06c	slx4	0.635884	1.01868
SPAC688.10	rev3	0.727257	0.937007
SPAC688.12c		0.960339	0.955965
SPAC688.13	scn3	1.50257	1.16453
SPAC688.14	set13	0.785047	0.879228
SPAC694.02		0.670324	0.567387
SPAC694.03		0.682506	0.698939
SPAC694.04c		1.35503	1.55617
SPAC694.05c	rps2502	1.43483	1.37117
SPAC694.06c	mrc1	0.843475	0.799658
SPAC6B12.02c	mus7	1.85516	1.25993
SPAC6B12.03c	bit2	0.709695	0.731026
SPAC6B12.04c		1.04368	1.0238
SPAC6B12.05c	ies2	1.69192	1.43697
SPAC6B12.06c	rrg9	0.916129	0.910363
SPAC6B12.07c	pqr1	1.192	1.10327
SPAC6B12.08	epr1	1.58797	1.68499
SPAC6B12.09	trm10	1.18736	1.09999
SPAC6B12.12	tom70	1.39232	1.22332
SPAC6B12.14c		1.18341	1.3411
SPAC6B12.15	cpc2	0.820419	0.961432
SPAC6B12.16	meu26	1.15681	1.11167
SPAC6C3.02c	mix17	1.05462	0.972108
SPAC6C3.03c		0.770846	0.788156
SPAC6C3.04	cit1	1.91341	1.83103
SPAC6C3.05	meu43	0.89644	0.892218
SPAC6C3.06c	neo1	1.15915	0.699325
SPAC6C3.07	mug68	0.963174	1.00425
SPAC6C3.08	nas6	1.25991	1.31602
SPAC6F12.02	rst2	1.43233	1.20183
SPAC6F12.03c	fsv1	1.44993	1.28035
SPAC6F12.04	tvp15	1.17944	1.41647
SPAC6F12.06	rdi1	0.884683	0.999869
SPAC6F12.09	rdp1	1.24027	1.07013
SPAC6F12.12	par2	1.02355	1.02785
SPAC6F6.01	cch1	0.696525	1.25208
SPAC6F6.02c	pof5	0.899245	0.663256
SPAC6F6.03c	nog2	1.53721	1.59637
SPAC6F6.04c		0.986706	0.992624
SPAC6F6.06c	rax2	1.10378	1.05249
SPAC6F6.09	eaf6	0.677381	0.829318
SPAC6F6.11c		0.89521	0.677572
SPAC6F6.12	atg24	1.6828	1.18183
SPAC6F6.13c		0.709194	0.968649
SPAC6F6.17	rif1	1.20111	1.12134
SPAC6G10.02c	tea3	1.00397	0.92797
SPAC6G10.03c		0.716647	0.691657
SPAC6G10.06	tda3	0.79307	0.662935
SPAC6G10.08	idp1	1.11179	0.802338
SPAC6G10.11c	ubi3	1.23534	1.12818
SPAC6G10.12c	ace2	1.79463	1.33485
SPAC6G9.01c		0.820875	0.748706
SPAC6G9.03c	rtt106	0.782656	0.78022
SPAC6G9.04	spo7	1.04742	1.13314
SPAC6G9.05	pcd1	0.980132	0.995304
SPAC6G9.08	ubp6	1.20542	1.05974
SPAC6G9.09c	rpl2401	0.774912	0.687782
SPAC6G9.10c	sen1	1.19898	0.631332
SPAC6G9.12	cfr1	1.32744	1.40977
SPAC6G9.13c	bqt1	0.886826	1.03009
SPAC6G9.14	puf4	1.24553	1.27625
SPAC6G9.15c	ebp1	0.912819	0.869378
SPAC6G9.16c	xrc4	0.770137	0.781548
SPAC732.02c	fpb26	0.542837	1.05952
SPAC750.05c	ftm4	0.92111	0.789937
SPAC750.06c		0.994052	0.977623
SPAC750.08c		1.00501	0.938585
SPAC767.01c	vps1	1.53304	1.68768
SPAC7D4.02c	sfp47	0.855473	0.899054
SPAC7D4.03c	ahk1	0.848198	0.926198
SPAC7D4.04	atg11	1.18698	1.25887
SPAC7D4.05		1.30153	1.42341
SPAC7D4.06c	alg3	1.42177	1.49547
SPAC7D4.08		0.810522	0.984287
SPAC7D4.12c		0.828416	0.837318
SPAC7D4.13c		1.38739	1.39591
SPAC7D4.14c	iss10	0.751125	0.77933
SPAC806.03c	rps2601	0.6302	0.746769
SPAC806.04c	duf8901	1.21693	0.922197
SPAC806.07	ndk1	0.53033	0.723771
SPAC806.08c	mod21	0.780019	0.771397
SPAC821.03c	slf1	0.90919	0.801535
SPAC821.04c	cid13	0.922619	0.863627
SPAC821.05	tif308	1.03354	0.965829
SPAC821.06	spn2	0.863518	0.847011
SPAC821.07c	moc3	0.880826	0.820902
SPAC821.09	eng1	1.10682	1.0285
SPAC821.10c	sod1	0.678197	0.814495
SPAC821.11	pro1	0.802761	0.988063
SPAC823.02		1.12294	1.07164
SPAC823.03	ppk15	1.28241	1.08527
SPAC823.05c	tlg2	1.15856	1.0363
SPAC823.09c		1.17222	1.45387
SPAC823.10c	hem25	1.08682	1.38148
SPAC823.11	sgp1	1.08758	1.22735
SPAC823.12	vps11	0.2507	1.30234
SPAC823.13c	she9	1.28239	1.16076
SPAC823.14	ptf1	1.27508	1.15072
SPAC823.15	ppa1	0.795235	0.661874
SPAC823.16c	atg1802	1.39358	1.17047
SPAC824.02	bst1	1.09967	1.04032
SPAC824.03c		0.883111	1.07515
SPAC824.04	swd22	1.02788	0.98231
SPAC824.05	vps16	1.03664	0.98228
SPAC824.07	glo2	0.995177	1.1394
SPAC824.08	gda1	1.36381	1.27499
SPAC824.09c	age1	1.30936	1.2143
SPAC869.01		1.47694	1.73747
SPAC869.02c	yhb1	0.932539	1.13157
SPAC869.03c		0.9884	0.912308
SPAC869.04		0.978409	0.999861
SPAC869.05c	sul2	0.73956	0.789137
SPAC869.06c	hry1	1.18452	0.96581
SPAC869.07c	mel1	0.727495	0.734295
SPAC869.08	pcm2	1.14801	1.11515
SPAC869.09		0.922126	0.935242
SPAC869.11	cat1	1.11811	1.72914
SPAC890.02c	alp7	0.932169	1.48041
SPAC890.03	ppk16	1.4526	1.31776
SPAC890.05	pxr1	1.57982	1.03867
SPAC890.06	nup155	0.983183	1.02017
SPAC890.07c	rmt1	0.925652	1.0662
SPAC8C9.03	cgs1	1.08026	0.858112
SPAC8C9.04		1.0257	0.825639
SPAC8C9.05	dtd1	0.941698	1.39655
SPAC8C9.06c	ppr4	1.0466	1.26711
SPAC8C9.09c	mug129	1.8015	1.72464
SPAC8C9.10c	rrp14	0.890649	1.00826
SPAC8C9.11	fra2	0.802676	0.770654
SPAC8C9.12c	mrs3	1.2597	1.17177
SPAC8C9.14	prr1	0.98616	1.04666
SPAC8C9.16c	oxr1	0.839317	0.792716
SPAC8C9.17c	spc34	1.45475	1.45989
SPAC8C9.19	emr1	1.30831	1.1359
SPAC8E11.01c	inv2	1.01745	1.12891
SPAC8E11.02c	rad24	1.5991	1.58147
SPAC8E11.03c	dmc1	1.21054	1.10918
SPAC8E11.04c	pah1	0.902537	0.928153
SPAC8E11.05c		0.854583	1.06631
SPAC8E11.06		1.01039	1.22343
SPAC8E11.07c	alp31	0.683393	0.698974
SPAC8E11.10		0.68475	0.777057
SPAC8F11.02c	dph3	1.0349	1.29804
SPAC8F11.03	msh3	1.05988	1.01439
SPAC8F11.05c	mug130	1.25852	1.18716
SPAC8F11.08c		1.07289	1.28327
SPAC8F11.09c	efm7	1.24269	1.28531
SPAC8F11.10c	pvg1	1.31059	0.74744
SPAC9.05	fml1	1.34671	1.26161
SPAC9.06c	mta3	1.08982	1.36635
SPAC9.07c		0.808652	0.928899
SPAC9.08c		1.58424	1.33473
SPAC9.10	thi9	1.0427	1.11215
SPAC9.11		0.804793	0.820723
SPAC9.12c	atp12	1.03795	1.0038
SPAC9.13c	cwf16	1.57833	1.75984
SPAC922.03		0.971412	1.00724
SPAC922.04		0.794888	0.779264
SPAC922.05c		0.823074	0.939049
SPAC922.06		1.22279	1.28134
SPAC922.07c	atd2	0.895703	0.920566
SPAC926.02		0.859791	0.978935
SPAC926.03	rlc1	1.47848	0.301714
SPAC926.05c	dph4	0.692859	0.763805
SPAC926.06c		1.2229	0.673684
SPAC926.07c	dlc2	0.741875	0.815868
SPAC926.09c	fas1	1.17021	1.12844
SPAC959.04c	omh6	1.54374	1.4616
SPAC959.05c	pdi4	1.35676	1.17687
SPAC959.07	rps403	1.11612	1.03664
SPAC959.08	rpl2102	1.81494	1.60457
SPAC977.06		1.31651	1.24005
SPAC977.10	nhe1	1.2115	1.17573
SPAC977.11	fex1	1.46394	1.39362
SPAC977.14c		1.18679	1.06233
SPAC977.15		0.969815	1.00799
SPAC977.16c	dak2	0.975068	0.911405
SPAC9E9.03	leu2	1.06096	1.10199
SPAC9E9.08	rad26	1.05641	0.89098
SPAC9E9.09c	atd1	1.28596	1.32737
SPAC9E9.10c	cbh1	1.29247	1.23411
SPAC9E9.11	plr1	0.980339	1.10803
SPAC9E9.12c	abc1	1.18165	1.04252
SPAC9E9.13	wos2	0.833474	1.05347
SPAC9E9.14	vps24	0.864646	0.935439
SPAC9E9.15		0.863076	0.950065
SPAC9G1.02	wis4	1.17608	1.052
SPAC9G1.04	oxa101	1.13321	1.05711
SPAC9G1.05	aip1	0.989595	1.02756
SPAC9G1.06c	cyk3	0.965784	1.24561
SPAC9G1.07		0.760571	0.788711
SPAC9G1.08c	phi1	0.507329	0.818793
SPAC9G1.10c	inp53	0.991991	1.11293
SPAC9G1.12	trm61	3.02412	2.33077
SPACUNK12.02c	cmk1	0.84142	0.918375
SPACUNK4.07c	cta4	0.935307	0.91231
SPACUNK4.08	dpp2	1.05374	0.956953
SPACUNK4.10	gor1	1.99598	1.65453
SPACUNK4.11c	mpp6	0.98293	1.0346
SPACUNK4.12c	iph1	0.877805	0.783667
SPACUNK4.13c		0.848098	0.940696
SPACUNK4.14	mdb1	0.877371	0.850184
SPACUNK4.15		0.669413	0.774116
SPACUNK4.16c	tps3	1.51309	1.38022
SPACUNK4.17		1.06143	0.774207
SPACUNK4.19	mug153	0.773007	0.891098
SPAP11E10.01		0.77059	0.839766
SPAP11E10.02c	mam3	1.00118	1.04082
SPAP14E8.02	tos4	1.25123	1.33075
SPAP14E8.04	oma1	1.07526	1.1055
SPAP14E8.05c		1.42007	1.31323
SPAP27G11.02	mgr3	0.564341	0.758742
SPAP27G11.05c	vps41	0.980176	1.08844
SPAP27G11.06c	vas2	0.540943	0.704085
SPAP27G11.07c	bud32	1.03431	1.23635
SPAP27G11.08c	meu32	0.920204	0.947964
SPAP27G11.10c	nup184	0.864868	1.04117
SPAP27G11.12		0.840159	0.800595
SPAP27G11.14c		2.593	1.78552
SPAP27G11.15	slx1	1.04237	1.05005
SPAP27G11.16		0.738504	0.843849
SPAP32A8.02		1.1908	1.12757
SPAP32A8.03c	bop1	1.26619	1.32993
SPAP7G5.03	prm1	0.925518	1.07009
SPAP7G5.04c	lys1	1.014	1.05877
SPAP7G5.05	rpl1002	0.735315	0.740929
SPAP8A3.02c	ofd2	1.07647	1.23019
SPAP8A3.03	zip3	1.06865	1.10536
SPAP8A3.04c	hsp9	0.735159	0.777807
SPAP8A3.05	ski7	1.0593	1.12145
SPAP8A3.07c	aro3	1.57153	1.70646
SPAP8A3.12c	tpp2	1.53196	1.43702
SPAP8A3.13c	gid10	0.462838	0.845424
SPAP8A3.14c	sls1	1.14201	1.02387
SPAPB17E12.02	yip12	0.849814	0.801443
SPAPB17E12.03	pex12	0.946433	0.92631
SPAPB17E12.04c	csn2	0.829524	0.846273
SPAPB17E12.05	rpl3703	1.52464	1.50045
SPAPB17E12.08	eos1	1.01513	1.00024
SPAPB17E12.12c	mrx21	0.923105	0.984748
SPAPB17E12.14c		1.02191	1.14778
SPAPB18E9.01	trm5	1.5182	1.47166
SPAPB18E9.04c		0.949571	1.06533
SPAPB1A10.03	nxt1	1.73291	1.67765
SPAPB1A10.05		0.611054	0.790416
SPAPB1A10.07c		0.987621	0.930216
SPAPB1A10.08		1.4109	1.4597
SPAPB1A10.09	ase1	1.02469	0.899007
SPAPB1A10.10c	ypt71	1.60924	1.8067
SPAPB1A10.12c	alo1	1.32941	1.23483
SPAPB1A10.13		1.80923	1.71482
SPAPB1A10.14	pof15	1.46462	1.52349
SPAPB1A10.15	arv1	1.04245	1.08443
SPAPB1A11.01	mfc1	0.678694	0.808212
SPAPB1A11.02		1.10552	1.11794
SPAPB1A11.03		1.9554	1.53988
SPAPB1A11.04c	mca1	1.18657	1.22968
SPAPB1E7.02c	mcl1	0.931734	0.89417
SPAPB1E7.04c	cts2	0.879964	0.742886
SPAPB1E7.05	gde1	0.986847	1.33682
SPAPB1E7.06c	eme1	1.73904	1.3326
SPAPB1E7.07	glt1	0.995921	1.01713
SPAPB1E7.08c		1.06077	1.04046
SPAPB1E7.11c	mpa1	2.27658	1.869
SPAPB1E7.12	rps602	0.418404	0.480912
SPAPB21F2.02	dop1	0.974281	1.03529
SPAPB21F2.03	slx9	0.68513	1.04736
SPAPB24D3.01	toe3	0.921087	0.899925
SPAPB24D3.02c		1.20477	0.95123
SPAPB24D3.03	agm2	0.862088	0.899604
SPAPB24D3.04c	mag1	0.943695	0.878473
SPAPB24D3.07c		1.09589	0.864532
SPAPB24D3.08c		1.00578	0.920869
SPAPB24D3.09c	pdr1	0.93699	0.951455
SPAPB24D3.10c	agl1	0.740366	0.81826
SPAPB2B4.02	grx5	0.989209	1.08834
SPAPB2B4.03	cig2	0.738296	0.712979
SPAPB2B4.04c	pmc1	1.05628	0.996215
SPAPB2B4.06		1.02975	0.694198
SPAPB2B4.07		0.83355	0.699785
SPAPB2C8.01		0.732178	0.778294
SPAPB8E5.02c	rpn502	0.9631	0.700301
SPAPB8E5.03	mae1	1.02664	0.987458
SPAPB8E5.04c	npc2	1.16712	1.0685
SPAPB8E5.05	mfm1	0.912598	0.795244
SPAPB8E5.06c	rpl302	1.23192	1.2243
SPAPB8E5.08		0.906326	0.900586
SPAPB8E5.10	min8	1.33116	1.26023
SPAPJ691.02	moh1	0.737849	0.822932
SPAPJ691.03	mic10	1.03693	0.758919
SPAPJ695.01c		0.721063	0.713806
SPAPJ696.01c	vps17	0.835115	0.740252
SPAPJ696.02	lsb4	0.659797	0.376522
SPAPJ698.02c	rps002	1.50548	1.44675
SPAPJ760.02c	abp1	0.838275	0.833377
SPAPJ760.03c	adg1	1.10308	1.42228
SPAPYUG7.02c	sin1	1.00161	0.899564
SPAPYUG7.03c	mid2	1.04062	0.842058
SPAPYUG7.06	sdu1	0.907363	1.01026
SPAPYUK71.03c	tcb3	0.827918	0.943608
SPBC106.01	mph1	1.27684	1.34111
SPBC106.02c	srx1	0.910101	0.991968
SPBC106.03		1.13252	1.15231
SPBC106.04	ada1	0.989085	0.841861
SPBC106.05c	tim11	0.796858	0.629844
SPBC106.07c	nat2	1.19988	1.01962
SPBC106.08c	mug2	1.07425	1.37964
SPBC106.10	pka1	0.910832	0.949344
SPBC106.11c	plg7	0.698769	0.874144
SPBC106.12c	tho4	0.855324	0.946661
SPBC106.16	pre6	1.60771	1.65667
SPBC106.17c	cys2	1.21227	1.48277
SPBC106.19	ppr10	1.02831	0.711621
SPBC106.20	exo70	1.10768	1.05521
SPBC1105.01		0.920601	0.932645
SPBC1105.02c	lys4	0.787853	0.701851
SPBC1105.05	exg1	1.04292	0.782061
SPBC1105.08	emp70	0.897478	1.03954
SPBC1105.09	ubc15	0.87625	0.656312
SPBC1105.10	rav1	0.141659	0.837827
SPBC1105.11c	hht3	0.863633	0.918322
SPBC1105.12	hhf3	1.11024	1.15525
SPBC1105.14	rsv2	1.34616	1.44759
SPBC1105.18c	pth3	1.12603	1.0587
SPBC115.02c	afg1	0.670683	0.717756
SPBC115.03		0.908744	0.803873
SPBC119.03	cmt1	0.748661	0.804663
SPBC119.04	mei3	1.79282	1.68758
SPBC119.06	sco1	1.61716	1.50281
SPBC119.08	pmk1	0.585855	0.647719
SPBC119.12	rud3	0.702363	0.773093
SPBC119.14	rti1	1.33063	1.31426
SPBC1198.01	fmd2	0.843624	0.951833
SPBC1198.03c		0.88413	0.86041
SPBC1198.06c	dfg501	1.55049	1.64273
SPBC1198.07c	dfg502	0.861647	0.824666
SPBC1198.08	dug1	1.12697	1.13468
SPBC1198.09	pex4	0.775882	0.827681
SPBC1198.11c	reb1	1.12194	1.18704
SPBC1198.12	mfr1	0.757666	0.736053
SPBC1198.14c	fbp1	0.341587	0.698857
SPBC11B10.02c	his3	0.997908	0.828911
SPBC11B10.05c	rsp1	1.00698	0.822305
SPBC11B10.06	sws1	0.891822	0.976828
SPBC11B10.07c	ivn1	0.837144	1.23792
SPBC11B10.08	wwm1	1.33218	1.22211
SPBC11B10.10c	pht1	1.78783	1.43734
SPBC11C11.01		0.837201	0.890689
SPBC11C11.02	imp2	0.302761	0.465061
SPBC11C11.06c		1.14118	1.13832
SPBC11C11.07	rpl1801	1.27803	1.88054
SPBC11C11.08	srp1	0.762763	0.735403
SPBC11C11.10	pus4	1.03788	0.977923
SPBC11C11.11c	irc3	0.365448	0.824858
SPBC11G11.01	fis1	1.51156	1.66337
SPBC11G11.02c	end3	1.24054	1.14367
SPBC11G11.03	mrt4	1.50909	1.36307
SPBC11G11.05	rpa34	1.66472	1.60476
SPBC1215.01	shy1	1.53332	1.31034
SPBC1271.01c	pof13	1.19868	1.10188
SPBC1271.03c		0.920538	0.893731
SPBC1271.05c		0.916753	0.998164
SPBC1271.07c		1.97918	1.71256
SPBC1271.08c		1.21017	1.28028
SPBC1271.09	tgp1	0.685446	1.09406
SPBC1271.10c		0.768756	0.765807
SPBC1271.11	pet802	0.665589	0.637836
SPBC1271.12	osh41	1.07587	1.35419
SPBC1271.14	aga1	1.63946	1.10339
SPBC1289.01c	chr4	1.09208	1.28527
SPBC1289.06c	ppr8	1.86695	1.56125
SPBC1289.08	uap1	1.42083	1.3446
SPBC1289.09	tim21	1.05769	0.988215
SPBC1289.10c	adn2	1.67154	1.17433
SPBC1289.11	spf38	0.759821	0.659605
SPBC1289.14		0.714764	0.807117
SPBC1289.15	pfl5	1.0728	1.0046
SPBC1289.16c	cao2	0.475273	0.703896
SPBC12C2.01c		4.3134	2.2249
SPBC12C2.03c		1.3312	1.35522
SPBC12C2.05c	bzz1	0.769708	0.700173
SPBC12C2.07c	srm1	0.739336	0.823621
SPBC12C2.08	dnm1	1.24484	1.99609
SPBC12C2.09c	izh2	0.783854	0.736779
SPBC12C2.12c	glo1	1.06736	1.02561
SPBC12D12.05c		0.92874	0.614303
SPBC12D12.06	srb11	0.979494	0.519657
SPBC12D12.07c	trx2	1.34824	1.21943
SPBC12D12.09	rev7	0.595113	0.578669
SPBC1306.02	trm734	0.547646	0.803436
SPBC1347.01c	rev1	1.08116	1.00928
SPBC1347.02	ani1	0.891302	1.0262
SPBC1347.03	meu14	0.716359	0.614413
SPBC1347.06c	cki1	0.713674	0.762309
SPBC1347.07	rex2	0.967227	1.10955
SPBC1347.08c	rnh202	0.976082	0.983708
SPBC1347.09		0.726907	0.896473
SPBC1347.11	sro1	0.938265	0.943569
SPBC1347.12	arp1	0.71881	0.635591
SPBC1347.13c	mrm1	0.989898	0.892685
SPBC1348.01		0.874227	0.700418
SPBC1348.02	ftm5	1.03468	1.18896
SPBC1348.07		0.846117	0.969595
SPBC1348.14c	ght7	0.960372	0.803643
SPBC13A2.02	nup82	0.811372	0.951505
SPBC13A2.04c	ptr2	1.22866	1.21354
SPBC13E7.03c	vts1	1.04582	1.05753
SPBC13E7.04	atp16	1.45152	1.77345
SPBC13E7.06	msd1	1.62678	1.18051
SPBC13E7.07		0.740996	0.721302
SPBC13E7.08c	leo1	0.687048	0.850451
SPBC13E7.09	vrp1	0.868432	0.728618
SPBC13E7.11	rbd1	0.801949	0.692094
SPBC13G1.02	mpg2	1.16909	1.20991
SPBC13G1.03c	pex14	1.48155	1.40805
SPBC13G1.04c	abh1	0.908147	0.89924
SPBC13G1.08c	ash2	1.54685	1.98469
SPBC13G1.10c	rqt2	0.707537	0.592127
SPBC13G1.12	did2	2.30828	2.02681
SPBC13G1.14c	rns1	0.913265	0.914541
SPBC146.02		0.965143	0.899026
SPBC146.04	erv2	1.08097	1.20399
SPBC146.06c	fan1	0.964529	0.761822
SPBC146.09c	lsd1	1.21103	1.20475
SPBC146.10	mug57	0.900614	1.00458
SPBC146.11c	mug97	0.962176	0.930668
SPBC146.13c	myo1	2.63895	1.63025
SPBC14C8.03	fma2	0.856684	0.892379
SPBC14C8.04	ilv6	1.17569	1.16975
SPBC14C8.05c	meu17	0.785676	0.923258
SPBC14C8.09c	dbl3	1.11338	1.16786
SPBC14C8.11c		1.15018	1.21302
SPBC14C8.15		1.26823	1.18848
SPBC14C8.16c	bot1	1.68754	1.43329
SPBC14C8.17c	spt8	2.64752	1.0856
SPBC14F5.03c	kap123	0.929728	0.997802
SPBC14F5.07	doa10	1.23264	1.17629
SPBC14F5.09c	ade8	0.902137	0.804868
SPBC14F5.10c		1.29296	1.39072
SPBC14F5.13c	pho8	1.27258	1.16087
SPBC1539.02		1.35873	1.47076
SPBC1539.03c	arg41	0.317875	0.265977
SPBC1539.04	tts1	0.972146	1.41552
SPBC1539.06	acb1	1.13106	0.927381
SPBC1539.07c	fmd1	0.863491	0.898295
SPBC1539.08	arf6	1.45731	1.07068
SPBC1539.10	nop16	1.06408	1.19072
SPBC15C4.01c	oca3	0.993877	1.09229
SPBC15C4.04c		1.79754	2.24128
SPBC15C4.05	dhx29	0.949974	0.988445
SPBC15C4.06c	rnf181	0.803278	0.68812
SPBC15D4.01c	klp9	1.91884	1.62525
SPBC15D4.02	gsf1	1.12415	1.10195
SPBC15D4.03	slm9	0.929779	0.977051
SPBC15D4.05	zng1	1.3748	1.56215
SPBC15D4.06	naa30	1.39161	1.19653
SPBC15D4.07c	atg9	1.02069	0.972367
SPBC15D4.10c	amo1	4.32539	2.18247
SPBC15D4.12c	mug98	0.637811	0.767388
SPBC15D4.13c		0.786075	0.818947
SPBC15D4.15	pho2	0.672077	0.719901
SPBC1604.01	egt1	1.13534	1.09895
SPBC1604.02c	ppr1	1.54476	2.04281
SPBC1604.03c		1.11445	1.02825
SPBC1604.04		0.776032	0.883025
SPBC1604.07	atp4	0.823773	0.818667
SPBC1604.08c	imp1	1.08859	1.01759
SPBC1604.09c	rex4	1.41169	1.21084
SPBC1604.11	atp17	2.47114	1.9458
SPBC1604.16c		0.93049	0.945033
SPBC1604.18c	cmp7	1.50205	1.23513
SPBC1604.19c	trs8501	1.55058	1.39098
SPBC1604.20c	tea2	1.7175	0.961083
SPBC1652.01	stb3	1.12109	1.11234
SPBC1652.02		1.34073	1.38449
SPBC1683.01	pho841	0.881053	0.96465
SPBC1683.02	dea3	1.00847	0.959045
SPBC1683.03c	amf1	0.694574	0.758131
SPBC1683.04	ghf3	0.707149	0.680606
SPBC1683.06c	urh1	1.07518	1.06371
SPBC1683.07	mal1	0.84978	1.16086
SPBC1683.08	ght4	0.817274	0.609674
SPBC1683.09c	frp1	1.93814	1.78083
SPBC1683.10c	pcl1	0.950364	0.914749
SPBC1683.11c	icl1	0.852898	0.691121
SPBC1683.12		1.35389	1.0595
SPBC1683.13c	cha4	0.946383	0.937594
SPBC1685.01	pmp1	0.899617	0.80443
SPBC1685.02c	rps1202	0.976786	0.823046
SPBC1685.04		0.898945	0.880862
SPBC1685.05	htr11	1.03392	0.950291
SPBC1685.06	cid11	1.20744	1.11093
SPBC1685.07c	avt5	0.623733	0.715614
SPBC1685.08	cti6	1.88104	1.52059
SPBC1685.11	rlp1	0.782409	0.787225
SPBC1685.13	fhn1	1.23911	1.34103
SPBC1685.14c	vid27	1.13755	1.25958
SPBC1685.15c	klp6	0.800999	0.803154
SPBC16A3.02c		1.0548	1.22359
SPBC16A3.03c	ppr7	4.26357	3.53834
SPBC16A3.06	tad1	0.849592	1.1356
SPBC16A3.07c	nrm1	2.86192	2.42653
SPBC16A3.08c	oga1	0.980789	1.05699
SPBC16A3.10	ale1	1.20632	1.45481
SPBC16A3.12c		0.957712	0.968959
SPBC16A3.13	meu7	1.16943	0.655026
SPBC16A3.14		0.858341	0.886952
SPBC16A3.16	coa5	1.42763	1.29954
SPBC16A3.17c		0.572091	0.534028
SPBC16A3.18	cip1	0.98357	1.31457
SPBC16A3.19	eaf7	0.918164	1.32715
SPBC16C6.01c		1.14035	1.22605
SPBC16C6.03c	rsa1	1.10071	0.888971
SPBC16C6.04	dbl6	1.4269	1.03623
SPBC16C6.05	tma22	0.847406	0.769995
SPBC16C6.06	vps10	0.623127	0.718187
SPBC16C6.08c	qcr6	0.855843	0.827264
SPBC16C6.09	ogm4	1.41347	1.14124
SPBC16C6.10	chp2	0.54702	0.488474
SPBC16D10.01c	acl4	1.23413	1.01603
SPBC16D10.02	trm11	1.20181	1.26125
SPBC16D10.05	mok13	0.819803	1.20332
SPBC16D10.07c	sir2	0.640688	0.7176
SPBC16D10.08c	hsp104	1.17712	1.1599
SPBC16D10.11c	rps1801	0.748851	0.495108
SPBC16E9.02c		1.35057	1.11895
SPBC16E9.03c	coa1	1.22345	1.26562
SPBC16E9.06c	uvi31	0.90897	0.829132
SPBC16E9.07	mug100	0.920719	0.647636
SPBC16E9.08	mcp4	0.659753	0.700463
SPBC16E9.09c	erp5	1.19036	1.1843
SPBC16E9.12c	pab2	1.13404	1.44934
SPBC16E9.13	ksp1	1.30483	1.13014
SPBC16E9.14c	zrg17	0.621824	0.592275
SPBC16E9.15		0.645822	0.601334
SPBC16E9.16c	lsd90	0.773872	0.884116
SPBC16E9.17c	rem1	0.863731	1.15446
SPBC16E9.18	psd1	0.675427	0.813384
SPBC16E9.19	pac3	0.895482	1.06528
SPBC16G5.02c	rbk1	1.05431	1.02466
SPBC16G5.03	mrz1	0.866177	1.01818
SPBC16G5.05c	scs2	1.12717	1.04218
SPBC16G5.06		0.905099	0.813287
SPBC16G5.07c		1.164	0.805153
SPBC16G5.09	kex1	0.922553	0.970139
SPBC16G5.11c	bag101	1.23443	1.08796
SPBC16G5.13	ptf2	0.961063	1.14835
SPBC16G5.15c	fkh2	1.24089	1.22144
SPBC16G5.16	ntu1	1.12744	1.01494
SPBC16G5.17		0.934484	1.12465
SPBC16H5.02	pfk1	1.02301	1.26298
SPBC16H5.04	snd301	1.21454	1.15339
SPBC16H5.05c	cyp7	1.18154	1.14682
SPBC16H5.07c	ppa2	1.03471	1.10701
SPBC16H5.08c		1.19208	1.20319
SPBC16H5.11c	skb1	0.739093	0.763239
SPBC16H5.12c		1.15546	1.15458
SPBC16H5.13	wdr7	1.03121	1.08434
SPBC16H5.14c		1.49931	1.37104
SPBC1703.03c	syo2	0.952266	0.79642
SPBC1703.04	mlh1	1.26162	1.15705
SPBC1703.06	pof10	0.823527	0.760978
SPBC1703.07	acl1	0.858231	1.06042
SPBC1703.08c	fau1	0.90358	0.841044
SPBC1703.11	opa3	0.951095	0.928863
SPBC1703.12	ubp9	1.09294	1.02409
SPBC1703.14c	top1	1.13796	1.02267
SPBC1706.01	tea4	1.177	0.989426
SPBC1706.03	fzo1	1.16113	1.09551
SPBC1709.01	chs2	1.34527	1.29401
SPBC1709.04c	cyp3	3.16076	1.37026
SPBC1709.06	dus2	1.09294	1.28887
SPBC1709.10c	atx1	1.1575	1.35489
SPBC1709.11c	png2	1.12173	1.48292
SPBC1709.12	rid1	0.991025	1.21717
SPBC1709.13c	set10	0.740728	1.06619
SPBC1709.14	ngl1	1.05231	1.09456
SPBC1709.16c		1.16933	0.817779
SPBC1709.18	tif452	0.6569	0.570332
SPBC1709.19c	nfu1	1.19272	1.38669
SPBC1711.01c	mat3-Mi	0.976534	1.05176
SPBC1711.03	emc3	0.818625	0.839813
SPBC1711.04	mtd1	1.5239	1.41334
SPBC1711.05	srp40	0.807686	1.20815
SPBC1711.06	rpl401	1.41285	1.28351
SPBC1711.08	aha1	0.790825	0.91549
SPBC1711.09c		0.9109	1.15486
SPBC1711.11	atg2402	0.69283	0.599853
SPBC1711.12	ppp16	1.03269	1.08316
SPBC1711.13	his2	1.30747	1.34146
SPBC1711.14	rec15	1.06935	0.925201
SPBC1711.15c		0.757189	1.11382
SPBC1718.02	hop1	1.22909	1.14601
SPBC1718.03	ker1	1.85529	1.56405
SPBC1734.05c	spf31	0.695959	0.661982
SPBC1734.06	rhp18	0.963809	0.388631
SPBC1734.07c	trs8502	1.23446	1.24252
SPBC1734.08	hse1	1.94008	1.66145
SPBC1734.09	yea4	1.55996	1.54211
SPBC1734.12c	alg12	0.926156	1.02162
SPBC1734.13	atp3	0.781777	0.89531
SPBC1734.15	rsc4	0.879084	0.924052
SPBC1773.01	csc3	1.41098	1.27027
SPBC1773.02c	bcp1	0.831633	0.877244
SPBC1773.03c		0.691378	0.721462
SPBC1773.04		0.7884	0.853737
SPBC1773.05c	tms1	0.82984	0.877209
SPBC1773.06c	adh8	0.677102	0.794859
SPBC1773.08c	omh4	0.860646	0.822942
SPBC1773.09c	mug184	1.23129	1.0611
SPBC1773.12		2.05337	1.62206
SPBC1773.13		1.19553	0.82854
SPBC1773.14	arg7	0.9361	0.857562
SPBC1773.15	dal52	1.35146	1.48616
SPBC1773.16c		0.825836	0.829044
SPBC1778.01c	zuo1	1.02867	1.11046
SPBC1778.02	rap1	1.47583	1.41335
SPBC1778.03c		1.45995	1.26999
SPBC1778.04	spo6	0.835367	1.11437
SPBC1778.05c	lam2	0.4628	0.478355
SPBC1778.06c	fim1	1.54575	1.51057
SPBC1778.07		0.972633	1.15791
SPBC1778.09		0.92981	0.828051
SPBC1778.10c	pdk1	0.646787	0.668466
SPBC17A3.02	aim19	1.05031	1.14926
SPBC17A3.03c	siw14	1.20478	0.72753
SPBC17A3.05c		2.20222	1.43478
SPBC17A3.06		1.13057	1.00306
SPBC17A3.08		1.16183	1.12207
SPBC17A3.10	pas4	1.10445	0.870052
SPBC17D1.02	dph2	1.0245	1.16747
SPBC17D1.05	rhs1	0.851273	0.948928
SPBC17D1.06	dbp3	1.11334	1.03356
SPBC17D1.07c	npg1	1.09625	1.02411
SPBC17D11.01	nep1	1.19349	1.26451
SPBC17D11.02c	hrd1	1.24559	0.860979
SPBC17D11.03c	pxp2	0.721071	0.744442
SPBC17D11.04c	nto1	1.25404	1.21868
SPBC17D11.08	dca7	0.968475	1.02714
SPBC17F3.01c	rga5	0.847055	0.870854
SPBC17G9.02c	cdc73	1.17687	1.33138
SPBC17G9.05	rct1	0.801733	0.834201
SPBC17G9.08c	cnt5	0.947101	0.895866
SPBC17G9.09	tif213	1.09232	1.18767
SPBC17G9.10	rpl1102	0.962582	0.843972
SPBC17G9.12c		1.21951	1.2805
SPBC1815.01	eno101	0.612859	0.530916
SPBC1861.01c	cnp3	2.14805	1.57691
SPBC1861.02	abp2	0.768178	1.19414
SPBC1861.03	naa35	1.09099	1.06431
SPBC1861.05		0.982186	1.363
SPBC1861.06c	mug131	1.0213	0.867769
SPBC1861.07	elc1	0.597844	0.603971
SPBC1861.09	ppk22	1.70791	1.50759
SPBC18A7.01	xpa1	0.892121	0.867387
SPBC18A7.02c		0.353204	0.717422
SPBC18E5.01		1.09353	1.03312
SPBC18E5.04	rpl1001	1.88911	1.65055
SPBC18E5.05c	elp5	1.273	1.32957
SPBC18E5.07	aim21	1.41517	1.11072
SPBC18E5.08		1.28499	0.980498
SPBC18E5.10		0.889422	0.85786
SPBC18E5.11c	edc3	0.848072	0.902337
SPBC18E5.14c		1.16576	1.21415
SPBC18H10.02	lcf1	0.372891	0.56056
SPBC18H10.04c	sce3	1.81277	1.83104
SPBC18H10.05		0.893626	0.932876
SPBC18H10.06c	swd2	1.34255	1.11242
SPBC18H10.07	wbp4	1.41472	1.30482
SPBC18H10.08c	ubp4	1.00082	0.989837
SPBC18H10.09		1.07161	1.07288
SPBC18H10.10c	saf4	0.824245	0.796193
SPBC18H10.13	rps1402	1.00113	0.953465
SPBC18H10.15	cdk11	1.11219	0.893056
SPBC18H10.16	vhc1	1.18319	1.14489
SPBC18H10.18c		0.861322	0.86067
SPBC18H10.20c	any1	0.782997	0.827395
SPBC1921.01c	rpl35A02	0.75489	0.721874
SPBC1921.03c	mex67	1.28138	1.01437
SPBC1921.04c		1.37683	1.50351
SPBC1921.05	ape2	0.737659	0.923661
SPBC1921.06c	pvg3	1.33158	1.39551
SPBC1921.07c	sgf29	1.15777	1.25051
SPBC19C2.02	pmt1	0.861306	0.856845
SPBC19C2.04c	ubp11	1.48925	1.26338
SPBC19C2.06c	mug124	1.15217	1.04181
SPBC19C2.09	sre1	1.37912	1.42814
SPBC19C2.10		1.1709	1.24705
SPBC19C2.13c	ctu2	1.46086	1.43119
SPBC19C2.14	smd3	1.5122	1.50817
SPBC19C7.01	mni1	2.27212	1.88967
SPBC19C7.02	ubr1	1.23232	1.13449
SPBC19C7.04c	gsr1	1.06667	1.30972
SPBC19C7.05	rcr1	1.10198	1.17417
SPBC19C7.08c	ppm2	0.735915	0.765603
SPBC19C7.09c	uve1	1.05098	1.30767
SPBC19C7.10	bqt4	1.4884	1.41703
SPBC19C7.11		0.974306	0.995906
SPBC19C7.12c	omh1	0.827982	0.551032
SPBC19F5.01c	puc1	1.10417	1.05109
SPBC19F8.01c	spn7	1.29381	1.17437
SPBC19F8.02	nud3	0.831574	0.904237
SPBC19F8.03c	yap18	1.07542	1.06186
SPBC19F8.04c	lcl3	1.06174	1.03262
SPBC19F8.06c	meu22	1.41215	1.19879
SPBC19F8.08	rps401	1.33068	1.13472
SPBC19G7.01c	msh2	0.881001	0.792718
SPBC19G7.02	abz2	1.04023	1.08477
SPBC19G7.03c	rps3002	1.44663	1.47025
SPBC19G7.04		1.23399	1.12934
SPBC19G7.06	mbx1	0.976244	0.647232
SPBC19G7.07c	ppr3	1.27772	1.43983
SPBC19G7.08c	art1	1.10915	0.9942
SPBC19G7.16	iws1	2.1215	2.01441
SPBC19G7.17	ssh1	0.891388	0.822111
SPBC19G7.18c		0.662258	0.902721
SPBC1A4.02c	leu1	0.771393	0.826195
SPBC1A4.03c	top2	1.15834	1.18652
SPBC1A4.04		0.968697	0.927091
SPBC1A4.05	blt1	1.08931	1.0779
SPBC1D7.01	pfd1	0.978234	0.942926
SPBC1D7.03	clg1	0.933561	0.953395
SPBC1D7.04	mlo3	1.12558	1.00123
SPBC1D7.05	byr2	0.645751	0.715729
SPBC1E8.02		1.01008	1.09159
SPBC20F10.02c		1.26179	1.06958
SPBC20F10.03		0.728302	0.658896
SPBC20F10.05	nrl1	1.28399	1.36332
SPBC20F10.06	mad2	1.25265	1.1706
SPBC20F10.07	ltc1	1.04363	0.690478
SPBC20F10.10	psl1	1.11713	0.523451
SPBC21.03c		1.12175	1.19096
SPBC21.05c	ral2	0.981366	1.06466
SPBC21.07c	ppk24	1.0033	1.04333
SPBC211.06	gfh1	0.733848	0.698015
SPBC215.01		1.42919	1.40598
SPBC215.02	pfd5	1.51635	1.58617
SPBC215.03c	csn1	1.70346	1.51089
SPBC215.04	git11	1.09341	0.921324
SPBC215.05	gpd1	0.87976	1.04531
SPBC215.06c		0.956358	0.955231
SPBC215.07c	pdp2	1.1971	1.22733
SPBC215.08c	arg4	3.60825	1.0039
SPBC215.10	odr1	0.836673	1.03391
SPBC215.11c		1.10772	0.953591
SPBC215.13	mtl3	1.01113	0.742603
SPBC216.01c	psy2	1.66393	1.66801
SPBC216.02	num1	0.807562	0.837857
SPBC216.03		0.550897	0.875485
SPBC216.04c	mxr2	0.828112	0.73943
SPBC216.05	rad3	1.19698	1.23241
SPBC216.06c	swi1	1.17301	1.156
SPBC21B10.02		1.17745	1.23034
SPBC21B10.03c	ath1	0.947783	1.08466
SPBC21B10.04c	vtc1	1.0217	1.13299
SPBC21B10.05c	wat1	1.09481	1.17905
SPBC21B10.06c	inp2	0.723442	0.358333
SPBC21B10.07	crr1	1.32286	1.1817
SPBC21B10.08c		1.03649	0.951407
SPBC21B10.09		1.24345	1.34259
SPBC21B10.10	rps402	1.12052	0.937589
SPBC21B10.12	rec6	1.35544	1.1361
SPBC21B10.13c	yox1	3.39291	2.71178
SPBC21C3.01c	vps1301	1.52304	1.37099
SPBC21C3.02c	dep1	0.951138	1.56368
SPBC21C3.03	cqd1	1.16164	1.27022
SPBC21C3.06		0.882054	0.820367
SPBC21C3.07c	trm140	1.81894	1.37555
SPBC21C3.08c	car2	0.590784	0.282489
SPBC21C3.09c	oaa1	1.48852	1.45208
SPBC21C3.11	ubx4	0.99569	0.987306
SPBC21C3.12c		1.24693	1.26565
SPBC21C3.13	rps1901	1.41444	1.2655
SPBC21C3.14c		1.09206	0.733773
SPBC21C3.15c		0.736273	0.840365
SPBC21C3.17c	psg1	1.07946	1.0532
SPBC21C3.18	spo4	1.19322	1.09034
SPBC21C3.19	rtc3	1.24587	1.41931
SPBC21C3.20c	git1	1.68683	1.49798
SPBC21D10.08c		0.808139	0.766909
SPBC21D10.09c	rkr1	0.878176	0.788229
SPBC21D10.10	bdc1	1.20685	1.09036
SPBC21D10.11c	nfs1	1.26386	1.34629
SPBC21D10.12	hob1	1.18433	1.31621
SPBC21H7.03c		1.21289	1.29293
SPBC21H7.04	dbp7	1.09156	1.00132
SPBC21H7.06c	opi10	0.912375	0.275397
SPBC21H7.07c	his5	1.04284	0.992497
SPBC23E6.01c	cxr1	0.409812	0.918578
SPBC23E6.02	rrp2	0.772582	0.732355
SPBC23E6.03c	nta1	0.726898	0.680103
SPBC23E6.05	arx1	0.892006	0.878102
SPBC23E6.08	rgp1	0.942811	0.750924
[truncated: 1,210 more rows]
