# Supplementary material for: Rapalink-1 reveals TOR-dependent genes and an agmatinergic axis-based metabolic feedback regulating TOR activity and lifespan in fission yeast
Source: Commun Biol. 2025 Sep 29;8:1364. doi: 10.1038/s42003-025-08731-3 (PMC12479844; doi:10.1038/s42003-025-08731-3)
Supplement: Supplementary file 11 — Supplementary Data 8 [file 42003_2025_8731_MOESM11_ESM.xlsx]

## Sheet: Table 1
Supplementary Data 8 Interaction values for all mutant strains against agm1 following normalisations (see Materials and Methods) and filtering of absent colonies, control and experimental SGA linkage, high variability of colonies and low fitness strains.
Systematic ID	Gene name	agm1 interaction value
SPAC17A2.09c	csx1	-2
SPAC824.07	glo2	-1.92544
SPAC683.03		-1.80225
SPAC2F3.15	lsk1	-1.73621
SPBC30D10.13c	pdb1	-1.73435
SPBPJ4664.02		-1.56315
SPCC970.10c	brl2	-1.55653
SPAC23A1.11	rpl1602	-1.52214
SPAC5D6.01	rps2202	-1.47704
SPAC6G10.12c	ace2	-1.41068
SPBP4H10.09	rsv1	-1.29354
SPBC21C3.08c	car2	-1.26718
SPBP8B7.22	erd2	-1.18566
SPAC212.03		-1.17946
SPBC651.02	nit1	-1.0654
SPAC15A10.03c	rad54	-0.991026
SPAC144.02	iec1	-0.969323
SPAC10F6.16	igo1	-0.968304
SPAC5D6.12	mtf2	-0.95758
SPBPJ4664.01	dps1	-0.837037
SPBC1604.08c	imp1	-0.836525
SPAC227.13c	isu1	-0.817893
SPAC227.17c		-0.814608
SPAC2F7.10	akr1	-0.770654
SPCC1840.06	atp5	-0.76706
SPBC21B10.13c	yox1	-0.67589
SPBC26H8.14c	cox17	-0.674407
SPBC577.02	rpl3801	-0.649232
SPCC1442.14c	hnt1	-0.600584
SPAC343.04c	gid7	-0.594504
SPBC1105.10	rav1	-0.582918
SPAC26H5.02c	mgs1	-0.572903
SPAC16C9.06c	upf1	-0.57123
SPAC17D4.03c	cis4	-0.549099
SPBC16E9.07	mug100	-0.544005
SPAC16C9.05	cph1	-0.537876
SPBC3D6.04c	mad1	-0.535864
SPBC29A10.12	oxs1	-0.530521
SPAC15A10.11	ubr11	-0.529295
SPBPB8B6.05c		-0.523576
SPAC1851.02	slc1	-0.50302
SPAC1486.08	cox16	-0.493491
SPCC191.07	cyc1	-0.487529
SPAC824.04	swd22	-0.473994
SPAC8C9.14	prr1	-0.473501
SPAPB1E7.05	gde1	-0.470614
SPAC23C11.14	zhf1	-0.450277
SPBC4C3.12	Sep-01	-0.441806
SPAC8E11.07c	alp31	-0.433409
SPBC26H8.12	cyc3	-0.432125
SPAC31A2.16	gef2	-0.430261
SPAC23C11.10	mpn1	-0.422411
SPCC1682.08c	mpf2	-0.419832
SPAC1142.07c	vps32	-0.417292
SPBC36.07	elp1	-0.406341
SPAC8C9.19	emr1	-0.39655
SPBC23G7.12c	rpt6	-0.392319
SPBC29A3.18	cyt1	-0.387508
SPAC24B11.08c	erv46	-0.38495
SPAC9G1.02	wis4	-0.382651
SPBC2D10.17	clr1	-0.374104
SPBC4B4.10c	atg5	-0.366964
SPCC320.12	atp23	-0.36235
SPAC1805.12c	ubi2	-0.360988
SPCC162.12	tco89	-0.357944
SPBC119.06	sco1	-0.357882
SPAC2G11.05c	alx1	-0.356364
SPAC222.07c	hri2	-0.349108
SPBP16F5.05c	yar1	-0.338868
SPBC354.12	gpd3	-0.337439
SPAC8E11.05c		-0.337402
SPBC1539.06	acb1	-0.332879
SPBC713.07c		-0.328373
SPAC630.13c	tsc2	-0.318993
SPAC5D6.08c	mes1	-0.317737
SPAC630.15	mug177	-0.310576
SPAC3F10.02c	trk1	-0.308088
SPAC3C7.08c	elf1	-0.307082
SPCC576.12c	mhf2	-0.306843
SPBC23G7.13c		-0.306033
SPAC22H10.07	scd2	-0.304213
SPAC4H3.03c		-0.301757
SPBC16G5.05c	scs2	-0.295171
SPAC11G7.02	pub1	-0.295142
SPBC3H7.03c	kgd1	-0.292007
SPAC27D7.02c	grp1	-0.287455
SPBC19C7.02	ubr1	-0.2862
SPAC19A8.11c	irc6	-0.282782
SPBC1271.15c	mti2	-0.278747
SPAC1F8.02c	shu1	-0.27499
SPBC365.10	arp5	-0.272799
SPBC1306.02	trm734	-0.264253
SPAC27F1.05c		-0.263617
SPAC167.05	dbs2	-0.258114
SPAC1486.04c	alm1	-0.255637
SPAC13G6.15c	rcn1	-0.251823
SPBC23E6.09	ssn6	-0.250228
SPAC57A7.04c	pabp	-0.246609
SPCC1739.14	npp106	-0.245639
SPAC1B3.17	clr2	-0.242789
SPCC594.02c		-0.242292
SPBP23A10.14c	ell1	-0.235169
SPCC736.08	cbf11	-0.232522
SPAC12B10.07	acp1	-0.230709
SPAC2F7.03c	pom1	-0.230184
SPAC959.04c	omh6	-0.228935
SPAC1751.04	loc1	-0.226078
SPBC1198.01	fmd2	-0.225198
SPBC106.16	pre6	-0.223168
SPAC4F10.02	ape4	-0.222378
SPBC19F8.08	rps401	-0.220357
SPCC1672.06c	asp1	-0.216673
SPBC16D10.08c	hsp104	-0.214223
SPAC630.09c	mug58	-0.212798
SPCC1235.05c	fft2	-0.209672
SPAC13G6.03	gpi7	-0.209017
SPAC29E6.10c	nst1	-0.206347
SPCC777.09c	arg1	-0.205241
SPCC74.02c	ppn1	-0.204519
SPBC409.19c	mtx1	-0.203702
SPAC1782.11	met14	-0.201616
SPAC26F1.09	gyp51	-0.201612
SPAC2F7.17	mrf1	-0.201512
SPBC3D6.09	dpb4	-0.199823
SPCC1450.11c	cek1	-0.199023
SPBC1683.07	mal1	-0.198781
SPAC4G8.13c	prz1	-0.196121
SPBC15D4.06	naa30	-0.195307
SPAC14C4.06c	nab2	-0.193177
SPBC428.08c	clr4	-0.189515
SPBC106.17c	cys2	-0.189347
SPCC126.09	zip2	-0.189188
SPAC5H10.07		-0.188559
SPAC821.11	pro1	-0.187397
SPAC30C2.06c	dml1	-0.186755
SPBC21C3.02c	dep1	-0.186379
SPAC1F3.09	mug161	-0.185706
SPCC1223.13	cbf12	-0.185351
SPAC24B11.10c	cfh1	-0.185052
SPAC11G7.03	idh1	-0.181112
SPCC1682.01	qcr9	-0.180734
SPAC19E9.01c	nup40	-0.180119
SPAC3G9.07c	hos2	-0.179521
SPAC29A4.17c	fun14	-0.179501
SPAC19B12.10	sst2	-0.179024
SPCC794.01c	gcd1	-0.178388
SPAC13F5.07c	hpz2	-0.177078
SPBC21H7.04	dbp7	-0.17704
SPBP4H10.08	qcr10	-0.175283
SPAC1039.08		-0.175072
SPBC106.12c	tho4	-0.170361
SPAC4G8.11c	atp10	-0.169716
SPAC12G12.15	sif3	-0.169615
SPBC14C8.16c	bot1	-0.169201
SPAC4G9.13c	vps26	-0.168306
SPAC30.02c	kti12	-0.168108
SPAC30D11.07	nth1	-0.167719
SPAC977.11	fex1	-0.166553
SPAC343.20		-0.165346
SPAPB21F2.03	slx9	-0.164013
SPAC5H10.09c	ecm31	-0.16304
SPAC1705.02		-0.162646
SPBC2G2.13c	dcd1	-0.16182
SPBC800.08	trm6	-0.160989
SPCC1223.05c	rpl3702	-0.159189
SPBC18E5.04	rpl1001	-0.159074
SPBC4F6.16c	ero11	-0.158927
SPAC110.02	pds5	-0.158303
SPAC11E3.04c	ubc13	-0.15642
SPAC6B12.16	meu26	-0.15621
SPBC16C6.09	ogm4	-0.155985
SPAPB1A11.03		-0.1556
SPCC4F11.04c	imt2	-0.155347
SPCC737.06c	gcs2	-0.153452
SPAC167.04	pam17	-0.152007
SPBC577.12	dph6	-0.151969
SPCC23B6.01c	osh6	-0.151277
SPAC750.08c		-0.151178
SPBC887.10	mcs4	-0.150642
SPBC18E5.08		-0.149432
SPAC977.10	nhe1	-0.148069
SPBC4F6.06	kin1	-0.147544
SPBC660.17c		-0.146997
SPAC1F3.10c	Oct-01	-0.14697
SPBC2G2.09c	crs1	-0.146518
SPBC21B10.07	crr1	-0.146352
SPAC19D5.11c	ctf8	-0.145658
SPAC212.08c		-0.145564
SPBC23G7.08c	rga7	-0.145494
SPAC1B3.16c	vht1	-0.144036
SPBP22H7.04		-0.143976
SPAC1296.05c	lcp1	-0.143513
SPBP4H10.13	rps2302	-0.142219
SPAC15A10.06	nhx1	-0.142203
SPCC4G3.04c	coq5	-0.142195
SPAC1F5.03c		-0.142157
SPCC777.10c	ubc12	-0.142061
SPAC13G6.13		-0.141532
SPCP1E11.05c	are2	-0.141295
SPAC144.08	jac1	-0.140943
SPAC5H10.10		-0.140578
SPAC26H5.05	mga2	-0.140383
SPAC3C7.13c		-0.140084
SPBC83.03c	tas3	-0.139282
SPBC18H10.02	lcf1	-0.138886
SPAC2F3.12c	plp1	-0.138747
SPAC24B11.07c		-0.137623
SPAC1071.08	rpp203	-0.137609
SPAC23D3.09	arp42	-0.136899
SPAC22H10.04	ppa3	-0.13689
SPAC1006.03c	red1	-0.136602
SPAC16E8.08	pos1	-0.136521
SPAC31A2.15c	dcc1	-0.136171
SPAC26F1.05	mug106	-0.135843
SPAC328.04	spg4	-0.135698
SPBPB21E7.04c	cmt2	-0.135561
SPAC3A11.08	cul4	-0.135326
SPAP11E10.02c	mam3	-0.135099
SPAC750.05c	ftm4	-0.134948
SPAC8E11.02c	rad24	-0.134899
SPAC869.11	cat1	-0.133899
SPAC17A5.01	pex6	-0.133591
SPAC19E9.03	pas1	-0.133162
SPBC21B10.05c	wat1	-0.133026
SPAC15A10.05c	mug182	-0.133008
SPAC22G7.05	kri1	-0.132901
SPAC5H10.13c	gmh2	-0.132643
SPBC887.05c	cwf29	-0.132572
SPCC1739.03	hrr1	-0.132509
SPAC13G7.02c	ssa1	-0.132333
SPCC1739.09c	cox13	-0.131663
SPBC146.09c	lsd1	-0.131588
SPBC1683.13c	cha4	-0.13157
SPAC22G7.06c	ura1	-0.13155
SPBP4H10.18c		-0.130211
SPAC17A5.08	erp2	-0.130061
SPBC1652.02		-0.129698
SPBC21H7.06c	opi10	-0.129129
SPAC22G7.04	pan2	-0.129112
SPAP27G11.05c	vps41	-0.128922
SPBCPT2R1.03		-0.128326
SPAC17H9.10c	ddb1	-0.127411
SPCC548.04	urm1	-0.127366
SPAC823.02		-0.127066
SPAC1071.12c	stp1	-0.126982
SPAC57A10.03	cyp1	-0.126128
SPBPB10D8.06c	ssu3	-0.125932
SPCC70.06	sac32	-0.125443
SPBC215.03c	csn1	-0.124851
SPAC9G1.10c	inp53	-0.124738
SPAC31G5.21		-0.124533
SPAC32A11.03c	phx1	-0.124391
SPBC26H8.08c	grn1	-0.124054
SPAC806.04c	duf8901	-0.123513
SPAC1783.05	hrp1	-0.123355
SPAC26A3.16	dsk2	-0.122903
SPAC6G9.09c	rpl2401	-0.122486
SPBC1711.01c	mat3-Mi	-0.122403
SPAPB17E12.12c	mrx21	-0.122054
SPBP35G2.07	ilv1	-0.122032
SPCC970.07c	raf2	-0.121432
SPAC6G9.04	spo7	-0.120913
SPBC115.02c	afg1	-0.12062
SPAC22F3.13	tsc1	-0.120532
SPAC607.09c	btn1	-0.120292
SPBC13E7.04	atp16	-0.11988
SPBC1709.10c	atx1	-0.119879
SPAP14E8.02	tos4	-0.119617
SPBC31F10.05	mug37	-0.119386
SPBC31F10.07	lsb5	-0.119298
SPCC126.06	twf1	-0.118763
SPAC24H6.11c	vsb1	-0.118345
SPAC5H10.12c	otg1	-0.118333
SPAC227.06	yip5	-0.118134
SPAC1F8.03c	str3	-0.117879
SPBC29A10.06c	ely5	-0.117487
SPBC1711.05	srp40	-0.117397
SPBC28F2.02	mep33	-0.117387
SPBC23G7.15c	rpp202	-0.117309
SPAC977.14c		-0.11718
SPBC1709.16c		-0.116666
SPBC83.09c	lin1	-0.116654
SPCC297.04c	set7	-0.116421
SPBC1289.06c	ppr8	-0.115886
SPBC2A9.06c	nus1	-0.115535
SPCC24B10.22	pog1	-0.115533
SPBC1289.08	uap1	-0.115529
SPCC757.07c	ctt1	-0.115255
SPAC17A2.13c	rad25	-0.115117
SPCC1223.06	tea1	-0.115066
SPAC227.01c	erd1	-0.114706
SPAC23D3.01	pdp3	-0.114676
SPAC1093.06c	dhc1	-0.114671
SPCC1827.02c	pcy1	-0.113796
SPBC428.05c	arg12	-0.113713
SPAC8C9.10c	rrp14	-0.113474
SPBC21C3.11	ubx4	-0.112987
SPAC31A2.12	rod1	-0.111859
SPACUNK12.02c	cmk1	-0.111838
SPAC328.03	tps1	-0.111435
SPBC1D7.04	mlo3	-0.111355
SPAC17C9.09c	tim13	-0.111332
SPAC458.05	pik3	-0.111264
SPAC328.10c	rps502	-0.11124
SPAC513.03	mfm2	-0.110941
SPAC823.11	sgp1	-0.109944
SPAC19G12.05	mce1	-0.109878
SPAC23C4.16c	atg15	-0.108885
SPAC5D6.06c	alg14	-0.108783
SPBC4B4.07c	usp102	-0.108416
SPBC16E9.08	mcp4	-0.10798
SPAC343.07	mug28	-0.107954
SPBC1604.09c	rex4	-0.107689
SPAC12G12.09	eti1	-0.107541
SPAC589.11	pth4	-0.106991
SPAPB1A10.10c	ypt71	-0.106728
SPAC11E3.03	csm1	-0.106067
SPAC1071.11	coq12	-0.105841
SPAC1782.02c		-0.105771
SPBC1604.16c		-0.105545
SPAC630.06c		-0.105246
SPBC336.13c	mmp2	-0.104994
SPBP35G2.06c	nup131	-0.104815
SPBP23A10.05	ssr4	-0.104751
SPBP8B7.23	rnf10	-0.104722
SPAC323.04		-0.104496
SPCC794.11c	ent3	-0.104467
SPBC3B9.13c	rpp102	-0.104115
SPBC21C3.07c	trm140	-0.104024
SPAC22F3.12c	rgs1	-0.103969
SPAC25H1.02	jmj1	-0.103737
SPBC12C2.01c		-0.103457
SPAC24B11.13	hem3	-0.10328
SPBP8B7.06	rpp201	-0.103128
SPAC56E4.06c	ggt2	-0.103035
SPBC36B7.03	sec63	-0.102884
SPAC31A2.09c	apm4	-0.102842
SPBC23G7.06c	nvj2	-0.102762
SPCC790.02	pep3	-0.102531
SPCC1620.07c	lnp1	-0.102406
SPBC24C6.04	put2	-0.102352
SPAC13G6.10c	asl1	-0.101997
SPCC1259.02c	erm1	-0.101995
SPAC17H9.14c	pdi2	-0.101882
SPAC18B11.04	ncs1	-0.10152
SPAC458.02c		-0.101504
SPAC7D4.13c		-0.101117
SPAPB1A10.14	pof15	-0.100983
SPAC19A8.05c	sst4	-0.100865
SPAC30C2.05	erv14	-0.100397
SPAC4G9.12	idn1	-0.100111
SPAPB17E12.04c	csn2	-0.0999543
SPBC19C2.02	pmt1	-0.0997973
SPCC1682.14	rpl1902	-0.0996807
SPBC17D11.02c	hrd1	-0.0991127
SPBC32H8.13c	mok12	-0.0988136
SPBC3E7.10	fma1	-0.0984097
SPBC409.03	swi5	-0.0983566
SPAC1F5.09c	shk2	-0.0981625
SPAC23H3.03c	npr2	-0.0977048
SPAC521.04c	sst1	-0.0974829
SPBC83.02c	rpl4302	-0.0971565
SPBC3D6.02	but2	-0.0970759
SPAC824.05	vps16	-0.097029
SPAC13G7.07	arb2	-0.0969167
SPBC12D12.07c	trx2	-0.0966664
SPAC1A6.01c	rqt4	-0.0965655
SPBP8B7.10c	utp16	-0.0962476
SPBC2D10.13	est1	-0.0960596
SPBC646.08c	oss1	-0.0958773
SPAC17A5.07c	ulp2	-0.0957714
SPCC1620.04c	fzr3	-0.0956255
SPAC13D6.03c	trm9	-0.0953989
SPAC16C9.04c	mot2	-0.0951009
SPAC1687.13c	csn5	-0.0950938
SPBC1709.11c	png2	-0.0945091
SPCC31H12.02c	mug73	-0.0942645
SPAC1D4.02c	grh1	-0.0942448
SPCC126.15c	sec65	-0.0935113
SPBC32F12.07c		-0.0934084
SPAC4C5.04	rad31	-0.0929123
SPBC17A3.06		-0.0927533
SPAC24H6.08		-0.0926403
SPBP26C9.02c	car1	-0.0925299
SPCC1494.08c		-0.0924458
SPBC685.03		-0.0922311
SPBC1685.11	rlp1	-0.0922188
SPBC4F6.08c	mrpl39	-0.0920292
SPAC22G7.07c	ime4	-0.0915111
SPBC354.13	rga6	-0.0913536
SPAC17G8.06c	ilv3	-0.0912568
SPBC1861.09	ppk22	-0.0912485
SPCC1753.03c	rec7	-0.0912374
SPCP20C8.01c		-0.0911429
SPAC1071.05	hpm1	-0.0908746
SPAC24B11.06c	sty1	-0.0905345
SPBPJ4664.03	mfm3	-0.0903503
SPCC622.12c	gdh1	-0.0902685
SPAC22H12.02	tfg3	-0.0901346
SPBC25D12.06	mrh5	-0.0900693
SPCC1919.07		-0.0898023
SPAC24H6.07	rps901	-0.0896552
SPBC13G1.08c	ash2	-0.0895303
SPBC216.05	rad3	-0.0893281
SPAC26F1.02	pnn1	-0.0891857
SPBC1604.02c	ppr1	-0.0890839
SPBC16A3.01	spn3	-0.0889511
SPAC630.05	gyp7	-0.0887106
SPAC26A3.14c	atg44	-0.0886405
SPBC16E9.15		-0.0885839
SPAC2G11.03c	vps45	-0.0882442
SPAC589.09	csr101	-0.0880312
SPAC4F10.20	grx1	-0.0880006
SPAC1039.09	isp5	-0.0876132
SPBC1A4.04		-0.0875666
SPBC2G5.02c	ckb2	-0.087159
SPAC806.08c	mod21	-0.0868362
SPCC736.11	ago1	-0.0866936
SPCC757.04		-0.0866428
SPBC19G7.07c	ppr3	-0.0864233
SPBC947.09	hsp3103	-0.086107
SPBC36.03c	mfs3	-0.0860482
SPCC965.04c	yme1	-0.0857637
SPAC22H10.09	cbp8	-0.0856677
SPBC16A3.17c		-0.0854044
SPAC18B11.11		-0.084665
SPAC18B11.08c	pat10	-0.0844735
SPCC1450.03	utp502	-0.0844027
SPBC16H5.02	pfk1	-0.0844019
SPAC5D6.05	med18	-0.0843186
SPAC16C9.07	pom2	-0.0842662
SPBC27.06c	mgr2	-0.0842477
SPAPB1A10.07c		-0.083833
SPAC17G6.08	pep7	-0.0835945
SPBC29A3.07c	sap14	-0.0832542
SPAC8F11.08c		-0.0832307
SPAC2C4.09		-0.0829477
SPAC806.07	ndk1	-0.082846
SPBC15C4.05	dhx29	-0.0825859
SPBC4F6.09	str1	-0.0825179
SPCC126.13c	sap18	-0.0824887
SPBC1289.15	pfl5	-0.08248
SPAC17A2.01	bsu1	-0.0820807
SPBC1289.09	tim21	-0.0817934
SPBC337.11		-0.0814065
SPBC19C7.12c	omh1	-0.0808744
SPAC4A8.04	isp6	-0.0806674
SPBC16G5.13	ptf2	-0.0805139
SPBC2F12.15c	pfa3	-0.0803964
SPBC405.06	xdj1	-0.0803341
SPBC887.17		-0.080322
SPAC212.01c		-0.0801385
SPAC15E1.05c	ect1	-0.0799623
SPBC4F6.11c	asn2	-0.0798284
SPCC1183.11	msy1	-0.0797282
SPAC23A1.09	rbm8	-0.0794854
SPBC12D12.05c		-0.079365
SPBC3E7.12c	cfh4	-0.0792829
SPAC22F3.04	mug62	-0.0791808
SPBC29A3.11c	ort1	-0.0791451
SPBC216.06c	swi1	-0.0787317
SPBC21C3.09c	oaa1	-0.0786881
SPAC3F10.12c		-0.0784043
SPAC1783.08c	rpl1502	-0.0778353
SPAC20G8.09c	nat10	-0.0777732
SPAC6F6.03c	nog2	-0.0775223
SPBC21B10.04c	vtc1	-0.0773686
SPAC14C4.10c		-0.0773522
SPCC1494.07	trm732	-0.0770284
SPAC11H11.03c		-0.0769176
SPBC14C8.04	ilv6	-0.0765701
SPAC664.01c	swi6	-0.0760823
SPCC830.07c	psi1	-0.0759403
SPBC660.06	wwm2	-0.0759243
SPAC18G6.02c	chp1	-0.075915
SPBC25B2.03		-0.0755456
SPAPB1E7.08c		-0.0748816
SPBC119.03	cmt1	-0.0744488
SPBC16A3.16	coa5	-0.0744108
SPCC1682.12c	ubp16	-0.0742155
SPAC5H10.11	gmh1	-0.0740504
SPBC660.05	wwm3	-0.074008
SPBPB2B2.12c	gal10	-0.0738905
SPAC3H8.09c	nab3	-0.073805
SPAC13G6.01c	rad8	-0.0737476
SPCC320.14	sry1	-0.073695
SPAC6G9.13c	bqt1	-0.0735253
SPBC30B4.04c	sol1	-0.0735075
SPAC22H10.02		-0.073447
SPBC1604.20c	tea2	-0.0733815
SPAC926.03	rlc1	-0.0733769
SPBC1198.12	mfr1	-0.0730837
SPAC2F7.04	med1	-0.0730182
SPAC2G11.10c	uba42	-0.0729523
SPAC25B8.13c	isp7	-0.0729336
SPAC1834.03c	hhf1	-0.0725988
SPAC664.02c	arp8	-0.0725071
SPBPB10D8.07c	ssu4	-0.0723433
SPAC29B12.05c	mtq1	-0.0722537
SPAC186.01	pfl9	-0.0719436
SPBC16C6.10	chp2	-0.0719384
SPBC83.19c		-0.0718265
SPBC4.02c		-0.0714915
SPBC14F5.10c		-0.0713524
SPAC12G12.10	wdr21	-0.0712182
SPBC839.14c	efm4	-0.0711951
SPAC12G12.03	cip2	-0.0711418
SPACUNK4.15		-0.07112
SPAC977.17		-0.071041
SPAPJ696.01c	vps17	-0.0708354
SPAC17H9.13c	pro2	-0.0707826
SPAC18B11.03c		-0.0706965
SPAC4H3.13	pcc1	-0.0705971
SPAC19G12.13c	poz1	-0.0705169
SPCC16C4.12	naa20	-0.0703162
SPBC30D10.04	swi3	-0.0701873
SPAC19G12.16c	adg2	-0.0701714
SPBC18A7.02c		-0.0700972
SPBC21B10.02		-0.0698374
SPBC646.09c	int6	-0.0698344
SPAC1006.04c	mcp3	-0.0697287
SPBC28E12.04	cbp7	-0.0697262
SPCC285.11	dsc5	-0.0697061
SPBC6B1.04	mde4	-0.0696819
SPAC683.02c		-0.0695729
SPBC4.06		-0.0692002
SPCC965.05c	thp1	-0.068922
SPCC757.11c		-0.0685896
SPAC1687.05	pli1	-0.0685655
SPAC1D4.06c	csk1	-0.0683346
SPBC651.03c	gyp10	-0.0679206
SPAC1071.06	arp9	-0.0678725
SPAC3F10.09	his6	-0.0676087
SPCC330.03c		-0.0675503
SPBC119.12	rud3	-0.0672402
SPCC1020.05	dcr2	-0.0670616
SPBC32F12.02	rec14	-0.066883
SPBC24C6.09c		-0.0667243
SPAC22F3.07c	atp20	-0.066649
SPAC12B10.09	pet801	-0.066475
SPAC12G12.07c	cpn1	-0.066252
SPBC29A3.03c	gid2	-0.0661351
SPAC19A8.03	ymr1	-0.0660586
SPAC1687.07		-0.0659935
SPBC13G1.03c	pex14	-0.0659102
SPBC23G7.16	ctr6	-0.0658144
SPAC9G1.12	trm61	-0.0657485
SPAC3A12.03c	meu34	-0.0656872
SPCC1840.02c	bgs4	-0.065619
SPAC1F8.01	ght3	-0.0655169
SPCC622.11	lmb1	-0.064785
SPBC19G7.01c	msh2	-0.0646912
SPCC18.02		-0.0645244
SPAC222.08c	sno1	-0.0644652
SPAC2F7.06c	pol4	-0.0644378
SPAC823.03	ppk15	-0.0643814
SPCC1840.05c	pgm2	-0.0643704
SPAC3G6.06c	rad2	-0.0643457
SPBC115.03		-0.0642974
SPBC16E9.18	psd1	-0.0642896
SPAC24C9.05c	mug70	-0.0640966
SPAC8C9.17c	spc34	-0.0637964
SPAPJ696.02	lsb4	-0.0634227
SPCC4G3.15c	not2	-0.063302
SPBC32F12.05c	cwf12	-0.0631791
SPBC32C12.03c	ppk25	-0.0630525
SPAC6C3.08	nas6	-0.0630267
SPAC9.11		-0.0629979
SPAC3C7.01c	sac12	-0.0627256
SPAC6G10.03c		-0.0627242
SPBC1734.06	rhp18	-0.0627141
SPBC1348.02	ftm5	-0.0626903
SPBC27.04	uds1	-0.062654
SPAC3H8.05c	mms1	-0.0626332
SPAC24H6.04	hxk1	-0.0625427
SPAC13F5.01c	msh1	-0.0624861
SPAC22H10.03c	kap114	-0.0623974
SPBC32H8.03	bem46	-0.0623546
SPBC713.05	wdr83	-0.0622785
SPBC1347.02	ani1	-0.0622087
SPBC17D11.08	dca7	-0.0620482
SPAC25H1.04	mug105	-0.0618224
SPBC16G5.07c		-0.0616726
SPBC3B9.06c	atg3	-0.0616102
SPBC3B9.04	oms1	-0.0615565
SPBC2G2.02	syj1	-0.0615055
SPBC16H5.07c	ppa2	-0.0614832
SPAC6C3.02c	mix17	-0.061441
SPBC13E7.11	rbd1	-0.0613479
SPBC56F2.12	ilv5	-0.0608566
SPAC22A12.06c	fsh2	-0.060855
SPAC24C9.02c	cyt2	-0.0605637
SPBC15D4.03	slm9	-0.0605251
SPCC74.06	mak3	-0.0601853
SPCC895.09c	ucp12	-0.0597164
SPCC4G3.12c		-0.0595747
SPBC14F5.03c	kap123	-0.059555
SPBC2D10.15c	pth1	-0.0593444
SPBPB2B2.13	gal1	-0.0592707
SPAC23A1.03	apt1	-0.0587096
SPCC663.15c		-0.058623
SPAC9E9.15		-0.0583701
SPBC32H8.05	llp1	-0.0582878
SPBC1703.06	pof10	-0.0582468
SPBC28F2.11	hmo1	-0.0582429
SPBC3H7.05c		-0.0581367
SPAC2E1P5.03	erj5	-0.0579891
SPAC1805.05	cki3	-0.0579471
SPBC27B12.05	crt10	-0.057854
SPBC9B6.11c		-0.0577743
SPBC1348.07		-0.057764
SPAC23G3.03	sib2	-0.0576699
SPAC664.04c	rps1602	-0.0571464
SPBC19F8.02	nud3	-0.0571046
SPAC1296.06	tah18	-0.0571037
SPBC3F6.05	rga1	-0.0569518
SPAC521.05	rps802	-0.0568416
SPCC63.14	eis1	-0.0567669
SPBP8B7.09c	los1	-0.056698
SPAC11E3.11c	syt22	-0.0566755
SPAC23G3.05c		-0.0565963
SPBC29A10.13	atp7	-0.0565279
SPAC18B11.09c		-0.0564379
SPAC24C9.08	cps1	-0.056432
SPBC365.20c	pnc1	-0.0564148
SPAC9G1.05	aip1	-0.056408
SPAC821.05	tif308	-0.0562958
SPCC4G3.11	nur1	-0.0562907
SPAC1039.03		-0.0562878
SPCC1442.07c	wss2	-0.0561921
SPAPB2B4.07		-0.0560065
SPAC24H6.13		-0.0559102
SPCPB1C11.03		-0.0557882
SPBC56F2.04	utp20	-0.0554522
SPAP8A3.12c	tpp2	-0.0554446
SPCC1223.09	uro1	-0.0554034
SPBC3B8.05	dph1	-0.0553722
SPAPB8E5.10	min8	-0.0546021
SPBC31F10.15c	atp15	-0.0545267
SPAC3H1.13	ppk13	-0.0544664
SPAC23C11.08	php3	-0.0543181
SPCC162.06c	vps60	-0.0542366
SPBCPT2R1.02		-0.0540156
SPAC16.03c	ura2	-0.0539327
SPBC1105.12	hhf3	-0.053829
SPAC15E1.06	vps29	-0.05375
SPBC9B6.09c	mdl1	-0.053678
SPBC2D10.11c	nap2	-0.0534767
SPBC16H5.04	snd301	-0.0533947
SPCC594.04c		-0.053063
SPBC1105.11c	hht3	-0.0530334
SPAPB2B4.02	grx5	-0.0529453
SPBC2A9.03		-0.0528889
SPBC2A9.13		-0.0528106
SPBC1861.07	elc1	-0.0526426
SPAC1A6.08c	mug125	-0.052553
SPAC9.05	fml1	-0.0525084
SPBC947.10	dsc1	-0.0524332
SPAC22H12.01c	mug35	-0.0523249
SPAC17C9.16c	mfs1	-0.0522699
SPAC30.04c	abc4	-0.0521888
SPBC106.01	mph1	-0.0521401
SPAC11H11.01	sst6	-0.0521108
SPAC227.11c	yos9	-0.0520762
SPAC824.08	gda1	-0.0519963
SPBC649.04	uvi15	-0.0518918
SPBC1683.06c	urh1	-0.0516673
SPBC1289.16c	cao2	-0.0516494
SPBC14F5.07	doa10	-0.0515435
SPAC12G12.11c	miy1	-0.0514764
SPBC337.03	rhn1	-0.0513968
SPAC19G12.08	scs7	-0.0513853
SPBC29A10.08	gas2	-0.0512959
SPBC577.03c		-0.0512215
SPAC521.02	wss1	-0.0511065
SPBC1215.01	shy1	-0.0510485
SPAPJ695.01c		-0.0507241
SPCC338.08	ctp1	-0.0506973
SPAC26A3.11		-0.0504867
SPBC947.06c		-0.0504406
SPBC337.16	cho1	-0.0502317
SPBC902.05c	idh2	-0.050069
SPBC8E4.01c	pho84	-0.0500385
SPAC14C4.05c	man1	-0.0497471
SPBC16G5.17		-0.0497259
SPCC1235.13	ght6	-0.0496531
SPCC188.02	par1	-0.0493638
SPBC8D2.03c	hhf2	-0.0491836
SPAC6C3.06c	neo1	-0.0491115
SPBP4H10.07		-0.0486306
SPAC1296.04	mug65	-0.0484379
SPAC328.06	ubp2	-0.0484352
SPAC1296.03c	sxa2	-0.0483523
SPAC24H6.03	cul3	-0.0482033
SPAC1565.07c	knd1	-0.0481903
SPAC31G5.18c	sde2	-0.0478928
SPAC13C5.04		-0.0478912
SPBC16A3.13	meu7	-0.0476759
SPCPJ732.01	vps5	-0.0475422
SPAC222.13c		-0.0473213
SPAC26H5.09c		-0.0472887
SPBC3H7.14	mug176	-0.0472718
SPAC1F5.07c	hem14	-0.0472174
SPAC1786.04		-0.0468737
SPBC1685.01	pmp1	-0.0468277
SPBC36B7.05c	pib1	-0.0465938
SPBC2G5.06c	hmt2	-0.0465258
SPBC18E5.11c	edc3	-0.0465215
SPAC3C7.07c	ate1	-0.0464221
SPAC664.12c	sdh6	-0.0463951
SPBC29B5.02c	isp4	-0.0463789
SPAC10F6.11c	atg17	-0.0463438
SPAC13G6.08	fzr2	-0.0463411
SPAC29B12.14c		-0.0459922
SPBC28E12.03	rga4	-0.0459867
SPBC543.07	pek1	-0.0459274
SPAC25H1.05	meu29	-0.0458629
SPAP14E8.05c		-0.0457909
SPBC32H8.11	mei4	-0.0457768
SPCC962.01	tcb1	-0.0454368
SPCC736.04c	gma12	-0.0453393
SPBC1E8.02		-0.044844
SPBC8D2.10c	rmt3	-0.0447552
SPBC800.03	clr3	-0.0447513
SPAC15A10.09c	pun1	-0.0447487
SPAC8E11.10		-0.0445548
SPCC364.07	ser3	-0.0444392
SPAPB1A10.05		-0.0443801
SPCC1183.09c	pmp31	-0.0443566
SPAC5H10.06c	adh4	-0.0443455
SPAC13G6.04	tim8	-0.0442598
SPAC959.07	rps403	-0.0442195
SPBC16C6.06	vps10	-0.0442011
SPBC1734.05c	spf31	-0.0441514
SPAPB24D3.07c		-0.0440748
SPAC9E9.12c	abc1	-0.0440221
SPCC330.02	rhp7	-0.0438083
SPBC776.15c	kgd2	-0.0438071
SPBC1685.15c	klp6	-0.0437893
SPBC1271.06c	mug96	-0.0435321
SPBC2G2.15c	mrm2	-0.043362
SPBC1921.04c		-0.043352
SPAC3C7.09	set8	-0.0433228
SPBC2G2.08	ade9	-0.0429698
SPAC1093.03	fig4	-0.0429033
SPBC725.02	mpr1	-0.0428436
SPBC18H10.15	cdk11	-0.0428149
SPAC227.15	reg1	-0.042718
SPBC30B4.01c	wsc1	-0.0426576
SPBC29A10.09c	tri1	-0.0426431
SPAC16E8.12c	png3	-0.0426102
SPBC1539.08	arf6	-0.0425618
SPAC6F6.11c		-0.0425021
SPCC74.09	mug24	-0.0424741
SPAC25B8.05	deg1	-0.0423119
SPAC17C9.05c	pmc3	-0.0420494
SPBC27.03	meu25	-0.0420051
SPBC25B2.04c	mtg1	-0.041944
SPCC320.06		-0.041767
SPBC713.11c	pmp3	-0.0417651
SPBC1A4.02c	leu1	-0.0416227
SPAC26F1.01	sec74	-0.0415115
SPBC365.07c	tmf1	-0.0412686
SPCC569.06		-0.0412049
SPAC30D11.02c		-0.0411803
SPBC16E9.03c	coa1	-0.0411092
SPBC29A3.05	vps71	-0.0410811
SPBC1709.18	tif452	-0.0410031
SPCC965.14c	fcy1	-0.0409929
SPAC1250.05	rpl3002	-0.0408612
SPBC16A3.10	ale1	-0.0408395
SPBC25B2.06c	btb2	-0.0404982
SPCC1919.11	mug137	-0.0403811
SPCC306.07c		-0.0403545
SPAC6F6.04c		-0.0403271
SPCC1020.03	mmt1	-0.0402379
SPAC6B12.06c	rrg9	-0.0402169
SPAC19G12.11	coq9	-0.040203
SPAC4D7.11	dsc4	-0.040192
SPAC3H1.03	mug151	-0.0401471
SPAC56F8.09	rrp8	-0.0400794
SPCC1827.03c	pcs60	-0.0399639
SPBC839.03c	dcn1	-0.0398674
SPBC1685.07c	avt5	-0.0398467
SPAC607.08c	mil1	-0.0398122
SPBC21C3.17c	psg1	-0.0398114
SPAC926.02		-0.0397392
SPAC1F12.05	any2	-0.0395173
SPAC513.02		-0.0394536
SPAC4F10.04	ypa1	-0.0393571
SPBC685.02	exo5	-0.0391804
SPBC83.04	apc15	-0.039034
SPAC1039.10	mmf2	-0.0389847
SPAC1486.10	thi1	-0.0389621
SPCC330.11	btb1	-0.038934
SPAP27G11.08c	meu32	-0.0388815
SPAC25B8.07c	rcf1	-0.0388153
SPBC1683.03c	amf1	-0.038806
SPAC19B12.06c	rbd4	-0.0388022
SPAC664.15	mdv1	-0.0383885
SPAC23H4.01c	osh3	-0.0383305
SPAC1A6.10	tcd1	-0.0380582
SPAC458.06	atg1803	-0.0379157
SPBC1778.06c	fim1	-0.0377718
SPAC6G9.08	ubp6	-0.0377117
SPBC609.05	pob3	-0.0376261
SPAC17A5.18c	rec25	-0.0374646
SPBC21B10.06c	inp2	-0.0373738
SPAC1399.05c	toe1	-0.0373519
SPBC3H7.06c	pof9	-0.0373063
SPBC1685.13	fhn1	-0.0371798
SPBC30B4.02c	sqs1	-0.0370198
SPAC17A5.11	rec12	-0.0370173
SPBC30D10.16	pha2	-0.0370041
SPAC9.13c	cwf16	-0.0369547
SPBC25H2.05	egd2	-0.0368256
SPBC25B2.02c	mam1	-0.0368192
SPAC2G11.13	atg22	-0.0367841
SPAC3A11.06	mvp1	-0.0367361
SPAC1952.03	otu2	-0.0365552
SPBC2G2.01c	liz1	-0.0364294
SPBC14C8.09c	dbl3	-0.0363639
SPAC637.06	gmh5	-0.0363454
SPAC1B3.10c	hrd302	-0.0363187
SPAC16E8.01	shd1	-0.0363107
SPCC1183.02		-0.0363038
SPBC1778.01c	zuo1	-0.0362822
SPAP27G11.10c	nup184	-0.0362314
SPCC1020.07		-0.0361958
SPAC4G8.10	gos1	-0.0361664
SPAC4F10.15c	wsp1	-0.0361382
SPBC25B2.07c	mmb1	-0.0360925
SPAC922.07c	atd2	-0.0360869
SPBC2A9.04c	san1	-0.0360478
SPCC1442.05c	mic26	-0.0359676
SPBC31F10.13c	hip1	-0.0359178
SPAC4F10.11	spn1	-0.0358558
SPAC17A5.10	hua1	-0.0358487
SPAC3H5.04	aar2	-0.0358468
SPBC1703.12	ubp9	-0.0358221
SPAC977.16c	dak2	-0.0357971
SPBC1709.14	ngl1	-0.0353524
SPAC22F3.02	atf31	-0.0352201
SPAC22F3.03c	rdh54	-0.0351626
SPBP4H10.19c		-0.0351499
SPAP8A3.03	zip3	-0.0351349
SPAC29B12.12	hot13	-0.0350286
SPBC428.17c	wpl1	-0.0349339
SPAC1071.03c	sil1	-0.0348429
SPBC56F2.01	pof12	-0.0346964
SPCC594.05c	spf1	-0.0346176
SPBC1711.14	rec15	-0.034587
SPAC8C9.04		-0.0345149
SPBC337.15c	coq7	-0.0344128
SPAC6B12.12	tom70	-0.034399
SPBC1711.06	rpl401	-0.0343971
SPCC794.15		-0.0343538
SPBC25H2.10c	tan1	-0.0343459
SPBC1711.09c		-0.0341082
SPBP16F5.04	ubc7	-0.0340055
SPBC2A9.05c	tvp23	-0.0340026
SPCC191.03c		-0.033997
SPBC1539.04	tts1	-0.0339156
SPAC25H1.03	atg101	-0.0338238
SPAC767.01c	vps1	-0.0338064
SPBC16C6.03c	rsa1	-0.0337594
SPBC56F2.08c	puf1	-0.0336171
SPBC21C3.06		-0.0336127
SPCC1235.08c	pdh1	-0.0335853
SPCC306.11		-0.0334376
SPBC16E9.06c	uvi31	-0.0334
SPCC794.03		-0.0333579
SPCC297.05		-0.0333171
SPCC736.13		-0.0331915
SPBC29A3.10c	atp14	-0.0331685
SPAC890.05	pxr1	-0.0331488
SPAC1687.06c	rpl44	-0.0329304
SPBC12D12.02c	cdm1	-0.0328983
SPAC19D5.01	pyp2	-0.0328017
SPAC1782.04	cox24	-0.0326997
SPAC12B10.15c	rnh203	-0.0326959
SPBP35G2.14	puf2	-0.0326637
SPAC17A2.12	rrp1	-0.0325122
SPAC3G6.09c	tps2	-0.032429
SPAC1805.04	nup132	-0.0322923
SPBC530.01	gyp1	-0.0321567
SPAC1A6.05c	ptl3	-0.0320971
SPAC890.02c	alp7	-0.0320658
SPBC3E7.09		-0.0320544
SPCC794.02	wtf5	-0.0319594
SPBC725.10	tsp0	-0.0317747
SPAC23H3.12c		-0.0317492
SPCC4G3.02	aph1	-0.0317208
SPAC4H3.01		-0.0317129
SPBC16G5.15c	fkh2	-0.0316956
SPCC548.06c	ght8	-0.0316876
SPAC13A11.01c	rga8	-0.0316849
SPBC19C7.11		-0.0316296
SPCC794.10	ugp1	-0.0315986
SPAPB24D3.09c	pdr1	-0.0313866
SPAC1805.07c	dad2	-0.0312193
SPAC23H4.14	vam6	-0.0311377
SPBC947.05c	frp2	-0.0310728
SPBPB2B2.19c		-0.031031
SPBC21D10.11c	nfs1	-0.0310127
SPAC19G12.12	dlp1	-0.0309539
SPBC651.06	mug166	-0.0308907
SPAC27E2.02	yih1	-0.0308665
SPBC336.03	efc25	-0.0308647
SPAC25H1.06	pcf3	-0.0308333
SPBC530.07c		-0.0308201
SPAPB1A10.09	ase1	-0.0307401
SPCC548.07c	ght1	-0.0307147
SPAC1F5.08c	yam8	-0.0306842
SPAC3A11.11c		-0.0305973
SPBC1706.03	fzo1	-0.0305959
SPAC24C9.07c	bgs2	-0.0305581
SPAC1A6.07	sle1	-0.0304751
SPBC11C11.01		-0.0303411
SPAPB24D3.01	toe3	-0.0301806
SPAC30C2.08		-0.0300918
SPAC3H5.05c	rps1401	-0.0300093
SPAPB17E12.08	eos1	-0.0297392
SPAC31G5.07	dni1	-0.0297374
SPAC1F3.03	sro7	-0.0296524
SPAC1A6.06c	meu31	-0.0295436
SPBC1703.14c	top1	-0.0295215
SPAC29A4.19c	cta5	-0.0295097
SPBC1347.06c	cki1	-0.0295067
SPCC777.17c		-0.0294302
SPBC83.01	ucp8	-0.0294081
SPBC29A3.17	gef3	-0.0293602
SPAC977.15		-0.0292155
SPCC790.03	rbd2	-0.0292038
SPAC2F7.09c	gep3	-0.0292037
SPAC343.12	rds1	-0.0291455
SPCP20C8.02c		-0.029039
SPBC405.03c		-0.0288124
SPAC24H6.10c	aro4	-0.0288084
SPAC23C11.01	ice2	-0.028797
SPBC15C4.06c	rnf181	-0.0287627
SPAC589.12	cwh43	-0.0287343
SPBC428.11	met17	-0.0286475
SPBC3E7.16c	leu3	-0.0286374
SPAC186.07c		-0.0285742
SPBC36.01c		-0.0284861
SPCC330.12c	sdh3	-0.0284131
SPAC6C3.05	meu43	-0.0283134
SPAC1039.07c		-0.0282619
SPBC577.08c	txl1	-0.028225
SPBC28F2.03	ppi1	-0.0281873
SPBC1921.03c	mex67	-0.0281177
SPBC20F10.02c		-0.0280984
SPBC2G5.04c	erv41	-0.0280701
SPAC823.10c	hem25	-0.0280196
SPBC3E7.07c		-0.0279028
SPAC3A11.03	efm3	-0.0278027
SPBC32H8.01c		-0.0276552
SPAC22G7.11c	cum1	-0.027622
SPBC317.01	mbx2	-0.0276123
SPAC1782.08c	rex3	-0.0273658
SPAC664.07c	rad9	-0.027359
SPAC2G11.07c	ptc3	-0.02726
SPAC15A10.08	ain1	-0.0272031
SPCC16C4.17	mug123	-0.0272026
SPAC644.06c	cdr1	-0.0270879
SPBC19G7.03c	rps3002	-0.0270473
SPAC12B10.11	exg2	-0.0269107
SPBC29A3.09c	gcn20	-0.0268448
SPAC823.15	ppa1	-0.026814
SPCC306.08c	mdh1	-0.0267964
SPCC4G3.09c	gyp3	-0.0267063
SPCC285.16c	msh6	-0.0267061
SPCC13B11.04c	fmd3	-0.026692
SPAC57A7.07c		-0.0266728
SPBC1778.09		-0.0266549
SPCC1827.07c	spx2	-0.0264762
SPAC22E12.03c	sdj1	-0.0261995
SPCC613.01		-0.026138
SPAC19B12.12c	yip11	-0.0260223
SPAC4F10.07c	atg13	-0.026011
SPCC1259.05c	cox9	-0.0259592
SPBC609.04	caf5	-0.025951
SPAC25G10.05c	his1	-0.0259305
SPBC646.13	sds23	-0.025883
SPAC32A11.01	mug8	-0.0258212
SPBC365.14c	uge1	-0.0258049
SPAC1F7.01c	spt6	-0.0257915
SPCC1442.15c	cox18	-0.0257063
SPCC364.06	nap1	-0.0256782
SPACUNK4.09		-0.0256508
SPAC328.09	odc1	-0.0255961
SPBC577.13	syj2	-0.0255893
SPBP22H7.05c	abo2	-0.0255461
SPAC26A3.02	myh1	-0.0255349
SPCC1884.02	nic1	-0.0255194
SPBC106.02c	srx1	-0.0253658
SPAC17A5.05c		-0.0252516
SPBC1921.07c	sgf29	-0.0252118
SPCC364.01	cif1	-0.0251827
SPAC140.04	ctr1	-0.0251638
SPAC20G8.04c	cir2	-0.0250008
SPBC13G1.10c	rqt2	-0.0249379
SPCC320.05	sul3	-0.0249128
SPAC1805.15c	pub2	-0.0249007
SPBC19C2.14	smd3	-0.0248552
SPAC1783.01		-0.0245032
SPBC1711.13	his2	-0.0244571
SPBC359.05	abc3	-0.0243651
SPBC4F6.05c	emp46	-0.0243408
SPBC1347.11	sro1	-0.0242387
SPAC17G6.15c	fsf1	-0.024233
SPCC757.02c		-0.0241253
SPAC57A10.06	mug15	-0.0240622
SPAC4F10.18	nup37	-0.0240041
SPAC1F12.06c		-0.0238918
SPAC1B3.08		-0.0237888
SPAC13C5.01c	pre9	-0.0237647
SPCC126.04c	sgf73	-0.0237478
SPBPB10D8.01		-0.0236901
SPAC23C4.12	hhp2	-0.0236441
SPAC2C4.07c	dis32	-0.0235567
SPAC6B12.07c	pqr1	-0.0235213
SPAC16E8.13		-0.0235025
SPCC830.08c	yop1	-0.023401
SPAC2E1P5.02c	mug109	-0.0233699
SPAC869.10c	put4	-0.023338
SPAC29B12.11c		-0.0232977
SPAC5D6.10c	mug116	-0.0232581
SPBC23G7.14		-0.0231913
SPAC343.15	tit1	-0.0231671
SPCC613.11c	meu23	-0.0230635
SPBC1711.12	ppp16	-0.0230454
SPAC27F1.06c	ani2	-0.0230238
SPAC3A11.14c	pkl1	-0.0229013
SPBC17G9.09	tif213	-0.0228559
SPBC3H7.09	erf2	-0.0228145
SPBC30D10.18c	rpl102	-0.022759
SPCC1840.08c	pdi5	-0.0227061
SPBC887.08		-0.0226853
SPAC4C5.01	pud1	-0.0226739
SPAC19B12.11c	bud20	-0.0226112
SPBC902.04	rmn1	-0.0225546
SPAC13G6.02c	rps101	-0.0224329
SPAPB8E5.03	mae1	-0.0222804
SPAC1296.01c		-0.0222731
SPBC29A10.14	rec8	-0.0222359
SPAC1610.04	mmc1	-0.0222255
SPAC2G11.15c	tgs1	-0.0221892
SPBC713.06	adl1	-0.0221664
SPCC794.09c	tef101	-0.0221636
SPCC417.12		-0.0221463
SPBC29A10.05	exo1	-0.021978
SPCC70.02c	inh1	-0.0219719
SPAC13C5.05c		-0.021956
SPBC1778.07		-0.0218831
SPBC11B10.07c	ivn1	-0.0218781
SPAC1250.03	ubc14	-0.0218727
SPBC31F10.03	ggg1	-0.0218099
SPAC1142.06	get3	-0.0217395
SPAC9E9.08	rad26	-0.0216963
SPBC725.15	ura5	-0.0216653
SPBC17D1.07c	npg1	-0.021645
SPCC1235.06	get2	-0.0216189
SPBC16A3.12c		-0.0216117
SPBC31F10.02	the13	-0.0215723
SPBC3B8.08		-0.0215213
SPAC139.03	toe2	-0.0213425
SPBC2D10.05	exg3	-0.0211698
SPCC1827.04	vms1	-0.021104
SPAC23C4.07	tht2	-0.0209363
SPBC19G7.02	abz2	-0.0209242
SPBC17D1.02	dph2	-0.0209095
SPAC823.13c	she9	-0.0208671
SPCC16C4.04	pex26	-0.0208252
SPBC119.14	rti1	-0.0205794
SPBC16E9.14c	zrg17	-0.0205217
SPAC13A11.06	pdc202	-0.0204818
SPBC800.02	whi5	-0.0202881
SPCC794.08	efr3	-0.0202747
SPCC18.15	dph7	-0.020187
SPAC15E1.04	hal3	-0.0201681
SPAC637.13c	slm1	-0.0200568
SPBC1709.09	rrf1	-0.0200139
SPAP7G5.05	rpl1002	-0.0199513
SPCC1620.08	lsc2	-0.0198674
SPBC16H5.05c	cyp7	-0.0198223
SPAC694.03		-0.019757
SPCC4F11.02	ptc1	-0.0196851
SPBC4C3.06	syp1	-0.0196615
SPBP23A10.16	tim18	-0.0195696
SPAC4F8.08	mug114	-0.0195674
SPCC1739.01		-0.0194442
SPAC11H11.02c	mug162	-0.0194389
SPAC2E1P3.04	cao1	-0.0193986
SPBC646.02	cwf11	-0.0193469
SPBC18H10.09		-0.0193451
SPAC1952.15c	rec24	-0.0190927
SPCC70.10		-0.0190905
SPBC1683.08	ght4	-0.0190303
SPAC458.04c	dli1	-0.0187985
SPAC23H4.02	ppk9	-0.0187765
SPAC1D4.09c	rtf2	-0.0186866
SPAC1805.16c		-0.0186778
SPAC23C4.09c		-0.0186675
SPAC3H1.04c	mdm31	-0.0186061
SPAC4H3.14c	rng8	-0.0185724
SPCC1682.15	mug122	-0.0185262
SPAC140.03	arb1	-0.0184101
SPBC36.04	cys11	-0.0182439
SPAC8F11.05c	mug130	-0.0182392
SPAC821.09	eng1	-0.0182015
SPBC651.12c	dbl7	-0.0181117
SPCC569.02c		-0.0180912
SPBC1198.03c		-0.0180282
SPCC757.05c		-0.0180199
SPBC16A3.07c	nrm1	-0.0179008
SPAC1399.02		-0.0178817
SPAP27G11.14c		-0.017874
SPBC2G2.06c	apl1	-0.0178368
SPBC11C11.08	srp1	-0.0178207
SPCC613.03		-0.0177643
SPAC144.11	rps1102	-0.0177514
SPAC3C7.06c	pit1	-0.0176585
SPCC285.14	trs130	-0.0175872
SPBC16E9.12c	pab2	-0.0175763
SPBC1271.03c		-0.0175624
SPAC19A8.08	upf2	-0.0175403
SPAC13F5.05	mpd1	-0.0175117
SPAC1D4.05c	erd101	-0.0175024
SPBC26H8.09c	snf59	-0.0172563
SPBC16D10.05	mok13	-0.0172351
SPAC644.07	bcs1	-0.0172292
SPAC14C4.09	agn1	-0.0171391
SPAC30D11.01c	gto2	-0.0171198
SPCC1223.11	ptc2	-0.0169832
SPAPB1A10.03	nxt1	-0.0169623
SPBC354.09c	tre1	-0.016947
SPCC1739.08c		-0.0169357
SPBP22H7.08	rps1002	-0.0168277
SPAC1039.05c	klf1	-0.0167882
SPBC2F12.05c	osh2	-0.0167807
SPAC17G6.04c	cpp1	-0.0166899
SPCC663.08c		-0.0166802
SPBC365.08c	der1	-0.0166451
SPBC685.06	rps001	-0.016544
SPCC1020.09	gnr1	-0.0164846
SPCC1739.13	ssa2	-0.0164341
SPAC14C4.16	dad3	-0.0163874
SPCC5E4.05c	mgl1	-0.0163873
SPAC1399.01c		-0.0163586
SPBC2D10.06	rep1	-0.0162469
SPBC365.11	grp2	-0.0162452
SPBP4H10.04	ppb1	-0.0161346
SPBC20F10.06	mad2	-0.0161236
SPBC1683.02	dea3	-0.016108
SPCC1020.12c	xap5	-0.0160987
SPAC1002.12c	ssd1	-0.0159621
SPCP31B10.07	eft202	-0.0159029
SPBC1652.01	stb3	-0.0158755
SPBC8E4.02c		-0.0158264
SPBC21C3.03	cqd1	-0.0158213
SPCC965.12	dpe2	-0.015793
SPAC22E12.01	pet3	-0.0157477
SPAC4G9.20c	ymc1	-0.0157434
SPAC1071.02	mms19	-0.0156946
SPBC1347.13c	mrm1	-0.0156396
SPBC8D2.02c	vps68	-0.0156347
SPBC409.10	ade7	-0.0153956
SPCC364.02c	bis1	-0.0152325
SPAC1486.01	sod2	-0.0151751
SPBC1271.07c		-0.0151747
SPAPB24D3.03	agm2	-0.0151333
SPAC18G6.10	lem2	-0.0150269
SPAC26H5.10c	tif51	-0.0148591
SPAC17C9.07	alg8	-0.014809
SPBC1773.02c	bcp1	-0.0147545
SPBC1683.09c	frp1	-0.0146721
SPAC16E8.06c	nop12	-0.0145914
SPAC139.02c	oac1	-0.014477
SPBC26H8.01	thi2	-0.0144354
SPBC19C2.06c	mug124	-0.0144136
SPBC800.12c		-0.0142847
SPAC23H3.11c	max1	-0.0142789
SPAPB2B4.06		-0.0142688
SPAC2F3.08	sut1	-0.0142294
SPBC428.07	meu6	-0.0140692
SPAC105.03c	dal81	-0.0140449
SPBC1861.03	naa35	-0.0139383
SPBC405.05	atg16	-0.013902
SPBC725.07	pex5	-0.01387
SPAC26A3.04	rpl2002	-0.0138542
SPBP18G5.03	toc1	-0.0138034
SPAC14C4.13	rad17	-0.0137277
SPAC23H3.08c	bub3	-0.013568
SPBC365.12c	ish1	-0.0135201
SPBC1105.02c	lys4	-0.0135148
SPCC16C4.11	pef1	-0.0135134
SPCC1020.10	oca2	-0.0134666
SPCP1E11.09c	rpp103	-0.0133267
SPBC3B8.07c	dsd1	-0.0132639
SPAC3C7.03c	rad55	-0.0132515
SPAC26A3.17c	rmt2	-0.013247
SPAC343.06c	pls1	-0.0132021
SPBP26C9.03c	fet4	-0.0130038
SPAPYUG7.04c	rpb9	-0.0129468
SPAC12B10.16c	mug157	-0.0128911
SPAP27G11.02	mgr3	-0.0128696
SPAC186.03		-0.0127828
SPBC1683.10c	pcl1	-0.0127693
SPAC16A10.04	rho4	-0.0127368
SPBP35G2.02	txc1	-0.0127354
SPAC23C4.03	hrk1	-0.0127026
SPCC1840.10	lsm8	-0.0126802
SPAC222.05c	mss1	-0.0126636
SPBC839.02	aly1	-0.0126523
SPBC15D4.05	zng1	-0.0126298
SPAC16A10.03c		-0.0125617
SPAC1687.19c	qtr1	-0.0125135
SPBC530.02		-0.0123982
SPAC630.07c		-0.0123926
SPBC83.13	yhm2	-0.012264
SPCC757.03c	hsp3101	-0.0122488
SPAC19A8.14	pth2	-0.0121995
SPBC16H5.13	wdr7	-0.012137
SPAC6G10.11c	ubi3	-0.0120512
SPBC839.04	rpl803	-0.0120333
SPCC1919.13c	bmt5	-0.012023
SPAC1F7.12	yak3	-0.0119894
SPBC3E7.05c	mic60	-0.0119376
SPCP31B10.02		-0.0119013
SPAC57A10.04	mug10	-0.01184
SPAC1D4.01	tls1	-0.0118385
SPBC1347.07	rex2	-0.0118248
SPBPB10D8.04c	ssu1	-0.0117512
SPAC21E11.05c	cyp8	-0.01171
SPAC1093.01	ppr5	-0.0117002
SPCC1450.09c	plb5	-0.0116199
SPCC24B10.04	mrpl50	-0.0116198
SPAC1B3.02c		-0.011616
SPAC19D5.06c	din1	-0.0115828
SPAC2G11.06	vps4	-0.0115633
SPAC4H3.07c	rdl2	-0.0115516
SPBP4H10.12		-0.0113894
SPAC13F5.04c	vta1	-0.011339
SPAC3G9.03	rpl2301	-0.0112754
SPBC902.02c	ctf18	-0.011209
SPBC18H10.08c	ubp4	-0.0111987
SPAC22F8.09	rrp16	-0.0111414
SPAPJ691.02	moh1	-0.0111413
SPBC1105.18c	pth3	-0.011
SPAC1952.17c	tbc13	-0.0109983
SPAC29A4.16	hal4	-0.0108905
SPBC577.06c	stt4	-0.0108858
SPBC947.11c	elg1	-0.0108775
SPBC15C4.04c		-0.0108683
SPBC1703.07	acl1	-0.0108557
SPAPB1A10.13		-0.0107549
SPAC821.04c	cid13	-0.0104372
SPAC3G6.05		-0.0103295
SPBC21C3.18	spo4	-0.0103267
SPBC28E12.02		-0.0103105
SPBC3B8.06		-0.0102602
SPCC18.09c	hnt3	-0.010239
SPBC3B8.04c	plt1	-0.01008
SPBC1289.01c	chr4	-0.0100542
SPBC11B10.08	wwm1	-0.00999867
SPAC2G11.04	rbm17	-0.00999761
SPBC24C6.10c	dip1	-0.00992306
SPBC11G11.05	rpa34	-0.0098629
SPAPB8E5.04c	npc2	-0.00978895
SPAC24C9.16c	cox8	-0.00977848
SPAPB1A10.08		-0.00975171
SPCC569.04		-0.00954736
SPAC20G8.02		-0.00951306
SPCC1682.11c	ctl1	-0.00946641
SPCC962.05	ast1	-0.00944822
SPBC31E1.01c	atg2	-0.0093798
SPBC17A3.08		-0.00936079
SPAP7G5.04c	lys1	-0.00932436
SPCC1442.04c	rmr1	-0.00928571
SPAC3H1.06c		-0.00927495
SPAC2E1P3.02c	amt3	-0.00922863
SPAC19D5.02c	emc10	-0.0092186
SPAC1002.02	pom34	-0.00920935
SPBC337.13c	gtr1	-0.00917888
SPCC965.10		-0.00917329
SPAC6B12.09	trm10	-0.0091577
SPBC30D10.10c	tor1	-0.00914225
SPBC1198.07c	dfg502	-0.00910367
SPBC1198.08	dug1	-0.00909862
SPBP4G3.02	pho1	-0.00909684
SPAC30.01c	sec72	-0.00908949
SPBC25H2.16c	gga22	-0.00897841
SPAC607.07c		-0.00896292
SPBC1711.15c		-0.00882005
SPAC1556.01c	rad50	-0.00862989
SPAC3A11.07	nde1	-0.00862229
SPAC1399.03	fur4	-0.00860808
SPBC23E6.01c	cxr1	-0.00855541
SPBP8B7.27	mug30	-0.00826562
SPAC26F1.08c		-0.00821364
SPAC14C4.07		-0.0082083
SPBC14C8.15		-0.00819848
SPAC1783.06c	atg12	-0.00817744
SPAC27E2.09	mak2	-0.00816931
SPAC14C4.03	mek1	-0.00810772
SPAC1805.11c	rps2602	-0.00797827
SPAC6G9.03c	rtt106	-0.00795522
SPBC1683.11c	icl1	-0.00795493
SPBC146.02		-0.0079441
SPBC409.06	uch2	-0.00790689
SPAC23A1.16c	rtr1	-0.00788058
SPCC1529.01		-0.00783547
SPAC3H1.07	aru1	-0.0078316
SPBC947.03c	naa38	-0.00764489
SPBC13E7.07		-0.00762951
SPBC15D4.15	pho2	-0.00753175
SPAC12B10.03	bun62	-0.00752354
SPBC30D10.05c	nre1	-0.00735695
SPBC12C2.04		-0.00725936
SPAC56F8.14c	mug115	-0.0072407
SPAC644.08	utr4	-0.00718726
SPBC1703.11	opa3	-0.00715182
SPCC18.01c	adg3	-0.00701155
SPAC27D7.03c	mei2	-0.00698019
SPAC17A2.14	mnr2	-0.00693816
SPAC688.13	scn3	-0.00693141
SPAC6G9.01c		-0.00686209
SPCC1840.07c		-0.00685062
SPBC18H10.04c	sce3	-0.00681535
SPBC354.07c	osh42	-0.00680804
SPAC10F6.12c	mam4	-0.00679507
SPAC1805.03c	trm13	-0.00677456
SPAC343.11c	msc1	-0.00674429
SPCC4E9.02	cig1	-0.00648813
SPBC83.10	emc7	-0.00639879
SPAC22G7.01c	fra1	-0.00638689
SPAC31G5.04	lys12	-0.00635661
SPBC23G7.11	mag2	-0.00622163
SPBC1773.05c	tms1	-0.00608589
SPAC57A10.09c	nhp6	-0.00598757
SPBC13A2.04c	ptr2	-0.005968
SPBP35G2.03c	sgo1	-0.00575695
SPAC7D4.14c	iss10	-0.00565401
SPAC1834.08	mak1	-0.00551311
SPCC70.08c		-0.00546896
SPBC902.03	nem2	-0.00542037
SPBC13G1.04c	abh1	-0.00539625
SPBC1703.04	mlh1	-0.00538412
SPAC23H3.13c	gpa2	-0.00516605
SPAC1782.06c	phb1	-0.00514881
SPAC19D5.07	uga1	-0.00513482
SPAC13A11.04c	ubp8	-0.0049324
SPAC328.05	hrb1	-0.00479602
SPAC4G8.06c	trm12	-0.0047246
SPAC22H10.08		-0.00472329
SPAC1B1.02c		-0.00462367
SPBC543.08	fit1	-0.00457905
SPBC16D10.02	trm11	-0.00454965
SPCC569.01c		-0.00448913
SPCC645.07	rgf1	-0.00441482
SPBC713.02c	ubp15	-0.00440195
SPBC16A3.03c	ppr7	-0.00439766
SPBC8D2.12c	tac1	-0.00435134
SPBC16H5.08c		-0.00430277
SPAC343.18	rfp2	-0.00428874
SPCC191.11	inv1	-0.00424349
SPAC9E9.05	sor1	-0.0042315
SPAC323.01c	pos5	-0.00418874
SPCC757.12	aah1	-0.00417819
SPAC57A10.10c	sla1	-0.00415784
SPAC3A12.17c	cys12	-0.00414214
SPAC22A12.01c	pso2	-0.00405836
SPBC25D12.05	trm1	-0.00405021
SPAC31G5.15	psd3	-0.00402637
SPBC530.09c	mrl1	-0.00393015
SPBC359.03c	aat1	-0.00388297
SPBC1773.15	dal52	-0.00383666
SPBC530.08	ntu2	-0.00382407
SPAC3A11.13	pfd6	-0.0037967
SPBC18H10.13	rps1402	-0.00377717
SPBC19C7.04c	gsr1	-0.00376153
SPAC323.03c	pex8	-0.00373182
SPAC1420.03	rpn501	-0.00371279
SPAC664.13		-0.00363422
SPBC1815.01	eno101	-0.00359832
SPBC428.14	mlg1	-0.00358703
SPAC607.06c		-0.0035644
SPCC569.08c	ade5	-0.00351697
SPBC19C7.01	mni1	-0.00346685
SPCC1919.12c	erm2	-0.00344204
SPAC23H4.10c	thi4	-0.00343624
SPAC4A8.07c	lcb4	-0.00338941
SPAC513.07		-0.00325938
SPBC13A2.02	nup82	-0.00317353
SPAC869.02c	yhb1	-0.00316799
SPAC869.09		-0.00308365
SPAC22F8.05		-0.00306018
SPAC17A5.09c	glc8	-0.00303824
SPCC306.02c	yip3	-0.00299966
SPAC16E8.17c	sca1	-0.00297868
SPBC36B7.06c	mug20	-0.00297305
SPBC16D10.07c	sir2	-0.0029295
SPBC3D6.10	apn2	-0.002916
SPBC947.04	pfl3	-0.00287047
SPAC13A11.03	mcp7	-0.00275494
SPAC4F8.10c	stg1	-0.00269206
SPAC926.05c	dph4	-0.002621
SPAC27F1.08	pdt1	-0.00260698
SPAC821.07c	moc3	-0.00258682
SPBC16E9.13	ksp1	-0.00249073
SPAC25A8.02	atg14	-0.00237601
SPBPB2B2.08		-0.00233581
SPAP8A3.04c	hsp9	-0.00232109
SPCC4B3.06c		-0.00225577
SPBC29A3.14c	trt1	-0.0022196
SPBC28E12.06c	lvs1	-0.00207774
SPBC354.04		-0.00203911
SPCC4G3.05c	mus81	-0.00191597
SPAC9G1.08c	phi1	-0.00190635
SPAC186.08c	ldh1	-0.00162258
SPBPB10D8.05c	ssu2	-0.00155013
SPAC11H11.04	mam2	-0.00152769
SPAC23A1.02c	ted1	-0.00152587
SPCC320.03	rgt1	-0.00146486
SPAC6F6.02c	pof5	-0.00138334
SPCC1494.01		-0.00130564
SPBC1271.01c	pof13	-0.00129056
SPAC105.01c	kha1	-0.0012789
SPAC17G6.17	pof8	-0.00121551
SPBC21C3.15c		-0.00115056
SPAC17G8.08c	gdt2	-0.00112934
SPAC227.07c	pab1	-0.000978784
SPAC688.06c	slx4	-0.000968592
SPAC16.04	dus3	-0.000950683
SPBC1198.06c	dfg501	-0.000913081
SPBC17D11.03c	pxp2	-0.00089858
SPBC6B1.08c	ofd1	-0.000880443
SPAC3C7.14c	obr1	-0.000857173
SPAC1687.21		-0.000825326
SPAC22G7.02	kap111	-0.000806605
SPBC6B1.10	prp17	-0.000779541
SPAC3A11.04	sei1	-0.000779238
SPBP35G2.05c	cki2	-0.00069609
SPCC663.14c	trp663	-0.000612573
SPAC167.06c	mug143	-0.000575342
SPBC21H7.07c	his5	-0.00052938
SPBC1734.09	yea4	-0.000402171
SPAC8C9.09c	mug129	-0.000330482
SPCC594.07c	bqt3	-0.000204728
SPAC1B3.01c		-0.000159737
SPBC1711.11	atg2402	-0.000136997
SPBC83.18c	fic1	-9.94e-05
SPBC30D10.14		-8.96e-05
SPBC25B2.10		-2.23e-05
SPAC13D6.04c	btb3	3.4e-05
SPAC9G1.04	oxa101	4.96e-05
SPBC4B4.02c	nca2	0.000113934
SPCC24B10.12	cgi121	0.000139015
SPAPYUK71.03c	tcb3	0.000191317
SPCC5E4.10c		0.000244118
SPBPB2B2.01	nrg1	0.000290796
SPAC20G4.01	caf16	0.000488771
SPCC1235.02	bio2	0.000509203
SPBC3B8.10c	nem1	0.00054935
SPAC3H8.04		0.00063808
SPBC1773.12		0.000732983
SPAC513.04		0.00076258
SPCP1E11.11	puf6	0.00078512
SPBC428.02c	eca39	0.000810739
SPAC1F12.04c		0.000813739
SPAC1834.07	klp3	0.000864226
SPCC965.07c	gst2	0.000873437
SPAC17A2.11		0.000920938
SPBC2D10.18	coq8	0.00109577
SPAC23H3.04		0.00116515
SPAC20H4.03c	tfs1	0.00116791
SPAC637.10c	rpn10	0.00116939
SPAC1B3.07c	vps28	0.00122676
SPAC824.03c		0.00124429
SPCC736.02		0.00125214
SPAC18G6.13		0.00126076
SPBC1685.05	htr11	0.0012664
SPAC3F10.06c	rit1	0.00136627
SPBPB2B2.14c		0.00140429
SPAC23G3.12c	htr12	0.00143994
SPAC20H4.08	whi2	0.00145886
SPACUNK4.10	gor1	0.00172264
SPCC364.05	vps3	0.00208739
SPCC191.10		0.002123
SPAC23C11.07		0.00215043
SPBC1778.03c		0.00215479
SPAC2C4.15c	ubx2	0.00219979
SPBC18E5.01		0.00222613
SPAC821.03c	slf1	0.00223468
SPCC737.09c	hmt1	0.00225726
SPCC569.03		0.00225804
SPCC1672.12c	get4	0.00227694
SPBC1198.14c	fbp1	0.00231448
SPBC725.05c	npp1	0.00233799
SPBC13E7.08c	leo1	0.00234832
SPAC10F6.06	vip1	0.00238031
SPCC663.10	trm44	0.00238675
SPAC3G9.11c	pdc201	0.00247181
SPAC17C9.08	pnu1	0.00247396
SPAC11G7.06c	mug132	0.00250385
SPBC16D10.11c	rps1801	0.00257084
SPBC19C2.10		0.00258845
SPAC17C9.10	stm1	0.00259044
SPCC622.14		0.00273042
SPCC553.12c		0.00274038
SPAC694.04c		0.00274558
SPBC56F2.05c		0.00277768
SPCC1183.04c	pet127	0.00279159
SPBP8B7.04	mug45	0.00291952
SPAC27D7.04	omt2	0.00293293
SPBC2G2.03c	sbh1	0.0030481
SPAC20G4.08	pdc1	0.00307065
SPCPB1C11.01	amt1	0.00308464
SPCC1494.09c	tfb6	0.00313714
SPCC1919.03c	amk2	0.00315481
SPAC222.15	meu13	0.00329042
SPBPB7E8.02		0.00330147
SPAC27D7.08c	mtl16	0.00331873
SPAC4G9.16c	rpl901	0.0033231
SPBC16G5.06		0.00335487
SPAC26H5.04	gid5	0.0033645
SPBC1921.05	ape2	0.00336894
SPBC1604.07	atp4	0.00336937
SPBC13E7.03c	vts1	0.00338184
SPBC2D10.03c	ess1	0.00343036
SPAC4H3.04c		0.0034809
SPAC12B10.12c	rhp41	0.00350179
SPBC6B1.03c	pal2	0.00355354
SPBC1773.17c	gor2	0.00371739
SPAC23H4.09	cdb4	0.0037435
SPAC29B12.02c	set2	0.00377712
SPBC1289.13c	gmh6	0.0037976
SPCPJ732.02c	xks1	0.00383345
SPBC19G7.18c		0.00389802
SPBC11B10.05c	rsp1	0.00391075
SPBC2D10.19c	alb1	0.00397639
SPAC30C2.02	mmd1	0.00409473
SPBC16E9.17c	rem1	0.00416567
SPAC6F6.09	eaf6	0.00419148
SPAC1F7.10		0.00419789
SPAC6F12.04	tvp15	0.00425573
SPBC146.10	mug57	0.00428865
SPAC1687.08		0.00432976
SPCC162.10	ppk33	0.00436702
SPAC12B10.10	nod1	0.00439781
SPBC16D10.01c	acl4	0.00448234
SPBC56F2.14	mrpl44	0.00448854
SPAC3F10.04	gsa1	0.00449231
SPBC18H10.10c	saf4	0.00450013
SPAC10F6.15		0.00452189
SPAC18G6.01c	aim18	0.00454199
SPAC19G12.04	dal1	0.00454739
SPBC8D2.18c	sah1	0.0045745
SPBC18E5.10		0.00459564
SPAC15F9.02	seh1	0.00460618
SPAC20G8.07c	erg2	0.00461719
SPBC28F2.05c		0.00466518
SPBC8D2.16c		0.00471687
SPBPB2B2.09c	pan5	0.00474191
SPAC227.18	lys3	0.00482738
SPBC1921.01c	rpl35A02	0.00486967
SPAC694.06c	mrc1	0.00503447
SPBC12C2.05c	bzz1	0.00506974
SPBC11B10.06	sws1	0.00509305
SPAC1834.04	hht1	0.00512316
SPBC14F5.13c	pho8	0.0051587
SPBC36B7.02	svf2	0.00519581
SPAC2E12.03c		0.00520551
SPBC8E4.05c		0.005306
SPAC1805.01c	ppk6	0.00542407
SPAC1565.03		0.00554389
SPAC19G12.03	cda1	0.0055948
SPAC24B11.12c	dnf2	0.0056105
SPBPB21E7.01c	eno102	0.00561447
SPCC1620.13		0.00566902
SPCC70.09c	gsr2	0.00567996
SPAC26F1.04c	etr1	0.00592433
SPAC589.03c	noc12	0.00595941
SPAC29B12.08	clr5	0.00600157
SPAC5D6.04		0.00602401
SPAC56F8.06c	alg10	0.00602695
SPBC3H7.13	csc1	0.00603139
SPAC1805.06c	hem2	0.00612279
SPAC7D4.12c		0.00617017
SPBC660.14	mik1	0.00620454
SPBC18H10.07	wbp4	0.00624217
SPAC212.04c		0.00628149
SPBC691.03c	apl3	0.00628723
SPBC3B8.03	lys9	0.00634661
SPBC776.04	sec2302	0.0063529
SPBC18H10.05		0.00638034
SPAC589.08c	dam1	0.00638085
SPBC21D10.10	bdc1	0.00639683
SPAC1002.18	urg3	0.00642909
SPAC589.07c	atg1801	0.00643442
SPAC1805.14		0.00645559
SPAC6C3.03c		0.006467
SPAC1F7.08	fio1	0.00648251
SPAC6B12.14c		0.00656354
SPAC823.16c	atg1802	0.00663408
SPAC644.11c	pkp1	0.00666941
SPBC1539.02		0.00674094
SPBC8D2.17	gmh4	0.00682331
SPAC30C2.04	asc1	0.00685611
SPBC12D12.06	srb11	0.00686043
SPBC3H7.12	rav2	0.00689028
SPAC11H11.05c	fta6	0.00694495
SPCC1840.09	coq11	0.00698085
SPBC1773.13		0.00700516
SPAC20H4.04	fml2	0.00701529
SPAC11E3.01c	swr1	0.00702355
SPACUNK4.08	dpp2	0.00703684
SPBC32F12.03c	gpx1	0.00710055
SPBC1348.01		0.00717717
SPBC19F8.03c	yap18	0.00722582
SPAC16C9.02c	mta1	0.00736758
SPBP22H7.06	nrk1	0.00740276
SPBC29A3.08	pof4	0.0074269
SPAC14C4.12c	laf1	0.00753184
SPAC6G9.12	cfr1	0.00754009
SPBC902.06	mto2	0.00757135
SPBC2G2.05	rpl1603	0.0075722
SPAC57A7.05		0.00761744
SPAC227.03c	yea6	0.00762207
SPBPB2B2.02	say1	0.00768428
SPAC3C7.10	pex13	0.00769392
SPAC17C9.14	pex19	0.00769735
SPBC25H2.09	mic19	0.00770318
SPAC10F6.07c	mug94	0.00775712
SPAC15F9.01c	glm1	0.00777608
SPAC22A12.17c		0.00782548
SPAC1039.06		0.00795996
SPAC8C9.16c	oxr1	0.00798547
SPBC354.01	gtp1	0.00801366
SPCC576.14	dph5	0.00801996
SPCC31H12.04c	rpl1202	0.00807446
SPAC521.03		0.00810261
SPCC1442.13c	sqs2	0.00811947
SPBC887.11	pus2	0.00813064
SPAC3A11.09	sod22	0.00818086
SPBC359.01		0.00820667
SPBC11G11.01	fis1	0.00822003
SPBC23G7.07c	cms1	0.00828772
SPBC119.08	pmk1	0.00829177
SPAC14C4.11	vtc2	0.00849073
SPBP4H10.10	rbd3	0.00853761
SPAC4A8.06c		0.00854407
SPAC4F10.08	mug126	0.00855827
SPCC285.15c	rps2802	0.00859834
SPCC126.10	iah1	0.00870346
SPAC20H4.06c	gpl1	0.00876483
SPBC21C3.19	rtc3	0.00877646
SPCC188.09c	pfl4	0.00897416
SPAC688.03c		0.00898859
SPBC3D6.13c	pdi3	0.00903912
SPBC2G5.01		0.00904255
SPBPB2B2.07c		0.00912976
SPBPB2B2.11	tgd1	0.00922103
SPAC2G11.12	rqh1	0.00929227
SPBP8B7.02	rng9	0.00941733
SPAC6G9.16c	xrc4	0.00949867
SPBC1105.14	rsv2	0.00963825
SPAC8C9.05	dtd1	0.00963825
SPBC839.17c	fkh1	0.00976535
SPBC418.01c	his4	0.00978656
SPBC557.05		0.00983447
SPBC36.11		0.0098383
SPAC6F12.12	par2	0.00991976
SPAC6F6.17	rif1	0.0102045
SPAC1687.09	irs4	0.0103035
SPAC343.16	lys2	0.0103048
SPBC23G7.10c		0.010372
SPBC3D6.05	ptp4	0.010386
SPBC1773.01	csc3	0.0104111
SPAPB17E12.03	pex12	0.010414
SPAC6B12.05c	ies2	0.0105139
SPBC19G7.06	mbx1	0.0105404
SPBC17D11.01	nep1	0.010571
SPBC1685.06	cid11	0.010602
SPAPYUG7.02c	sin1	0.0106565
SPCC1235.03	cue2	0.0106616
SPAC25B8.09		0.010663
SPBP8B7.07c	set6	0.0107026
SPBC887.15c	sur2	0.0107054
SPBPJ4664.05	aig1	0.0107576
SPAC323.07c		0.0107778
SPCC417.07c	mto1	0.0109436
SPAPB8E5.08		0.0109639
SPBC18H10.18c		0.0109714
SPAC869.07c	mel1	0.0110774
SPCC1902.01	gaf1	0.01109
SPCC306.04c	set1	0.0111345
SPBC16C6.01c		0.011153
SPAC1399.04c	uck2	0.0112223
SPCC74.04		0.0112436
SPAC19B12.09	srp14	0.0112535
SPCC1494.03	arz1	0.0113983
SPBC19C7.08c	ppm2	0.0114056
SPAPB2B4.03	cig2	0.0115499
SPBC1347.08c	rnh202	0.0115642
SPBC409.11	meu18	0.0115733
SPBC1539.03c	arg41	0.0116562
SPBC336.10c	tif512	0.011812
SPBC25B2.08		0.0118426
SPBC3B8.02	php5	0.0119661
SPAC1142.03c	swi2	0.0119874
SPBC530.06c	clu1	0.0119893
SPAC22H10.13	zym1	0.0120071
SPAP8A3.13c	gid10	0.0120378
SPBC1685.04		0.0120885
SPBC83.17	mbf1	0.012114
SPAPB8E5.05	mfm1	0.0121348
SPBC2F12.03c	esl1	0.0121502
SPAC1D4.03c	aut12	0.0122274
SPCC777.15	dus4	0.0122347
SPAC637.03		0.0123069
SPCC1795.03	gms1	0.0123243
SPAP7G5.03	prm1	0.0123355
SPAC4G9.14	sym1	0.0123801
SPAC3G6.04	rnp24	0.0123996
SPAC4A8.14		0.0124804
SPBC21C3.12c		0.0125363
SPAC1B9.02c	sck1	0.012574
SPBC16H5.11c	skb1	0.0125841
SPAC4D7.07c	csi2	0.0127043
SPAC30D11.06c	hfl1	0.0127799
SPBC651.04		0.012872
SPAC26A3.01	sxa1	0.0128799
SPAC890.06	nup155	0.0129162
SPCC162.04c	wtf13	0.0129654
SPAC6F6.06c	rax2	0.0129662
SPBC3H7.15	hhp1	0.0130296
SPAC6C3.07	mug68	0.0130384
SPBC216.02	num1	0.0130468
SPBC887.01	adi1	0.0132097
SPCC1672.03c	gud1	0.0133011
SPCC1919.01	ckk2	0.0134027
SPCPB16A4.04c	trm8	0.0134465
SPAC6C3.04	cit1	0.0135521
SPBP35G2.13c	swc2	0.0135648
SPAC1805.02c	etf2	0.0136661
SPAC13G6.09	tsr402	0.0136763
SPAC2F3.05c		0.0137113
SPBC11G11.03	mrt4	0.0137304
SPBC21B10.09		0.0137506
SPBC106.03		0.0138586
SPAC227.04	atg10	0.0139504
SPBC1711.04	mtd1	0.0139966
SPAC1142.08	fhl1	0.014034
SPCC1450.08c	wtf16	0.0140419
SPAC15E1.02c		0.0141103
SPAC32A11.02c		0.0141216
SPAC4D7.02c	pgc1	0.0141815
SPBP35G2.12	ysa1	0.0143272
SPAC10F6.17c	ptc5	0.0143365
SPCC1906.02c	rqt3	0.0143425
SPAC23G3.04	ies4	0.0143684
SPBC146.06c	fan1	0.0144311
SPBC530.14c	dsk1	0.0146365
SPAC3F10.10c	map3	0.0146406
SPAC11E3.09	pyp3	0.0146888
SPBC1A4.05	blt1	0.0147222
SPCC1902.02	mug72	0.0148013
SPAC31G5.14	gcv1	0.0149261
SPAC13C5.03	tht1	0.0149496
SPBC29A10.07	pom152	0.0149557
SPCC1840.04	pca1	0.0151262
SPBC25H2.03	vac14	0.0151416
SPBP4H10.17c		0.0151843
SPAC3H1.12c	snt2	0.0153632
SPBP23A10.10	ppk32	0.0153862
SPAC3A11.02	cps3	0.0153932
SPAC6B12.03c	bit2	0.0155545
SPCC965.09		0.0155557
SPAC15A10.07		0.0155604
SPAC589.05c	qng1	0.0155749
SPAC12B10.14c	tea5	0.0156496
SPAC1002.14	itt1	0.0157136
SPAC513.01c	eft201	0.015731
SPAC1687.16c	erg31	0.0157625
SPCC126.08c		0.0158825
SPAC212.02		0.0159084
SPAC19E9.02	fin1	0.0159642
SPAC19G12.09		0.0160189
SPBC1271.08c		0.0160246
SPAC823.09c		0.0162032
SPAC57A10.07		0.0162226
SPAC4A8.02c		0.0162277
SPBC14C8.11c		0.0162363
SPAC27D7.06	etf1	0.016307
SPBC16G5.03	mrz1	0.0163977
SPBC30D10.03c	isn1	0.016511
SPAC22A12.10	ept1	0.0165258
SPBC19C2.09	sre1	0.0165595
SPBC8D2.11		0.0167365
SPBC16H5.06	rip1	0.0167739
SPBC4C3.09	otg3	0.0167995
SPBC428.12c		0.0168041
SPCC4G3.08	psk1	0.0168445
SPAC21E11.04	aca1	0.0169418
SPCC1840.12	opt3	0.0171025
SPAC23H3.05c	swd1	0.0171789
SPAC7D4.05		0.0172102
SPAC2E1P3.05c	cbm1	0.0172115
SPBC2F12.09c	atf21	0.0172979
SPAC1002.19	urg1	0.017388
SPAP27G11.15	slx1	0.0174138
SPBC11B10.10c	pht1	0.0174398
SPAC16C9.01c		0.0178434
SPAC1782.09c	clp1	0.0179519
SPAC56F8.12		0.0179857
SPAPYUG7.06	sdu1	0.0180898
SPCC13B11.03c		0.0181124
SPAC1F7.06	hsp3105	0.0181724
SPAC4F8.15	itr1	0.0182193
SPBC839.05c	rps1701	0.0182737
SPAC22F3.11c	snu23	0.0183634
SPBC2G5.03	ctu1	0.0183854
SPAC22A12.16	acl2	0.0184099
SPBPB2B2.10c	gal7	0.01841
SPBC29A3.01	ccc2	0.0184242
SPAC8F11.10c	pvg1	0.0185013
SPBC1709.01	chs2	0.0185403
SPAC17A5.04c	mde10	0.0185682
SPBC1711.08	aha1	0.0185685
SPAC1039.04		0.0185704
SPCC1919.04		0.0188949
SPCC1906.04	wtf20	0.0189251
SPCC663.03	pmd1	0.0189525
SPAC22G7.08	ppk8	0.0189726
SPBC14C8.03	fma2	0.0190292
SPAC644.13c		0.0191292
SPAC1952.08c		0.0191579
SPBP35G2.11c	nbr1	0.0191637
SPCC777.03c		0.0192986
SPAC1142.01	rqc1	0.0193343
SPAC11E3.13c	gas5	0.0193477
SPBC336.14c	ppk26	0.0194491
SPCC970.02	dcw1	0.0194828
SPAC25A8.01c	fft3	0.0194902
SPBC776.11	rpl2801	0.0195076
SPBC2D10.09	snr1	0.0196944
SPBC530.03c	bag102	0.0197276
SPBC13G1.14c	rns1	0.0197545
SPBC56F2.09c	arg5	0.0198012
SPAC22F3.09c	res2	0.0199753
SPAC644.15	rpp101	0.0202229
SPAC13D6.01	pof14	0.0202889
SPCC320.07c	mde7	0.0202956
SPAC22F3.10c	gcs1	0.0202956
SPAC1786.01c	ptl2	0.0203204
SPCC4G3.19	alp16	0.0205413
SPBC1709.19c	nfu1	0.0207258
SPBC530.15c	shp2	0.0207416
SPBC1683.12		0.0207436
SPAC3H8.02	csr102	0.0207996
SPBC11C11.06c		0.0208278
SPAC26A3.09c	rga2	0.0209152
SPAC23C11.13c	hpt1	0.0209205
SPAC144.17c		0.0210148
SPAC18B11.02c	pus9	0.0210611
SPCC18B5.05c		0.0210631
SPAC25H1.09	mde5	0.0210854
SPBC23G7.04c	nif1	0.0212254
SPBC27B12.03c	erg32	0.0213967
SPAC4F10.06	bud22	0.0214899
SPAC7D4.02c	sfp47	0.0214955
SPAPB18E9.04c		0.0215063
SPAC23D3.13c		0.0215215
SPBC15C4.01c	oca3	0.0215351
SPAC17H9.12c	cyc2	0.021638
SPBPB2B2.05		0.0216911
SPCC970.05	rpl3601	0.0217777
SPACUNK4.19	mug153	0.0217904
SPAC22A12.02c	mug103	0.0217926
SPAC24H6.02c	zim17	0.0218471
SPCC1739.05	set5	0.0219011
SPAC8E11.03c	dmc1	0.0219274
SPAC12B10.13	gid8	0.0221714
SPAC589.10c	ubi5	0.0221812
SPAC144.01		0.022196
SPAC12G12.01c	sea4	0.0222244
SPBC887.06c	snx3	0.0222256
SPBC20F10.03		0.0224106
SPAP27G11.12		0.0224628
SPAC17A5.16	ftp105	0.0224895
SPBC15D4.12c	mug98	0.0225074
SPBC725.06c	ppk31	0.0226152
SPCP1E11.07c	cwf18	0.0226186
SPBC342.05	crb2	0.0226663
SPAC20G4.03c	hri1	0.0228088
SPAC29E6.05c	mxr1	0.0228306
SPAC959.05c	pdi4	0.022851
SPAC57A7.13	rbm10	0.0228888
SPBC1347.09		0.022925
SPBC365.16		0.0230038
SPAC8E11.04c	pah1	0.0230151
SPBP4H10.05c	spe2	0.0230507
SPAC1952.12c	csn71	0.0230781
SPBC713.09		0.0230932
SPBPJ4664.06	gpt1	0.0231097
SPBC543.10	get1	0.0231529
SPBC660.11	tcg1	0.023192
SPAC664.10	klp2	0.0232967
SPBC1773.14	arg7	0.0233104
SPBC17G9.12c		0.0233199
SPBC216.03		0.0233221
SPAC694.02		0.0233324
SPAC9E9.14	vps24	0.0233366
SPCC1672.09		0.0233516
SPAC9E9.10c	cbh1	0.0233533
SPAC27D7.12c	but1	0.0233675
SPBC12C2.09c	izh2	0.0234221
SPBP35G2.10	mit1	0.0235198
SPAC1420.01c	mks1	0.0236492
SPAC17C9.15c	dhm2	0.0236541
SPBC4C3.08	otg2	0.0236879
SPAC27D7.05c	apc14	0.0237004
SPAPB1A11.04c	mca1	0.0237619
SPAC30D11.09	cwf19	0.0238103
SPBC776.16	mis20	0.0238282
SPBC947.01	knk1	0.0239401
SPAC664.14	amt2	0.024024
SPAC15A10.15	sgo2	0.0240985
SPBC30B4.06c	ips1	0.0241138
SPBC146.11c	mug97	0.0241597
SPAC22E12.04	ccs1	0.0241845
SPCC285.17	spp27	0.0243474
SPCC1739.06c	met1	0.024388
SPAC1805.10	ccz1	0.0244219
SPAC12B10.05	icp55	0.0246995
SPBC13E7.06	msd1	0.0248938
SPBC1773.08c	omh4	0.0248961
SPBC776.14	plh1	0.024943
SPAC869.03c		0.0250186
SPBC27.02c	ask1	0.0250876
SPBC776.05	gpc1	0.0253362
SPAP14E8.04	oma1	0.0253437
SPBC106.19	ppr10	0.0254543
SPBC725.09c	hob3	0.0255666
SPAC3C7.02c	pil2	0.0255675
SPCC330.19c		0.0256816
SPCC1442.16c	zta1	0.025699
SPAC27F1.10		0.0257194
SPBC530.11c		0.0257223
SPAC5D6.13	gpp74	0.0257532
SPAC1610.01	saf5	0.025756
SPAC343.19	lsb6	0.0257674
SPAC4A8.09c	cwf21	0.025771
SPBC1271.05c		0.025892
SPCC18.10		0.0259124
SPBC11C11.11c	irc3	0.0259149
SPBC8E4.03	agm3	0.0259417
SPAC869.06c	hry1	0.0261018
SPBC16G5.09	kex1	0.0261631
SPAC9.08c		0.0261772
SPBC23E6.10c	mri1	0.0262335
SPCC569.05c		0.0263004
SPBC4.05	mlo2	0.0263513
SPCC4G3.13c	cue1	0.0266694
SPBC1773.04		0.0268581
SPBC1289.14		0.0268864
SPAC24H6.09	gef1	0.0269426
SPAC23C4.02	crn1	0.0270173
SPBC29A3.02c	his7	0.0271301
SPAC1565.01	rcf2	0.0271492
SPBC3F6.01c		0.0271545
SPAC57A7.09	rnf13	0.0272465
SPCC1442.11c		0.0273656
SPAC17C9.11c		0.0274778
SPAC1952.09c	ach1	0.0275714
SPAC14C4.08	mug5	0.0276682
SPAC17G6.03		0.0277223
SPBC1105.09	ubc15	0.0277759
SPBC19F8.04c	lcl3	0.0277875
SPAC977.05c		0.0278366
SPAC27D7.11c		0.0278493
SPBP8B7.21	ubp3	0.0279082
SPBC19C7.05	rcr1	0.0279199
SPAC1B3.15c		0.0279256
SPAC15E1.09	grx2	0.0279416
SPAC23C11.04c	pnk1	0.0279471
SPAC22E12.18		0.0280705
SPCC18B5.03	wee1	0.0280787
SPAC1527.03	slr1	0.0280953
SPAC23D3.03c		0.0281474
SPBC14C8.05c	meu17	0.0282858
SPAP8A3.02c	ofd2	0.0283079
SPBC56F2.06	mug147	0.0286189
SPBC582.06c	mcp6	0.0287139
SPBC1271.12	osh41	0.0287749
[truncated: 1,110 more rows]
